# Supplementary material for: The Human Melanoma Side Population Displays Molecular and Functional Characteristics of Enriched Chemoresistance and Tumorigenesis
Source: PLoS One. 2013 Oct 3;8(10):e76550. doi: 10.1371/journal.pone.0076550 (PMC3789681; doi:10.1371/journal.pone.0076550)
Supplement: File S1 — Table S1. Clinical information on the 38 melanoma samples analyzed. 1F, female; M, male2. SSMM, superficial spreading malignant melanoma3. NA, not available. Table S2. Differentially expressed genes in SP versus MP as identified by microarray analysis of primary melanomas. 1Genes differentially expressed between SP and MP in 4 primary CMM as analyzed by microarray (≥1.5-fold, p<0.05). Genes differentially expressed in ≥3 of the 4 tumors samples are indicated in bold. 2Fold up- or downregulation in SP versus MP (average of the 4 patient samples, Pts 1-4). Table S3. GSEA of genes upregulated in the SP versus MP of primary melanomas. 1Gene Set Enrichment Analysis (GSEA) of the 142 human ENSEMBL IDs upregulated in the SP versus MP in ≥3 of the 4 microarrayed primary CMM (≥1.5-fold, p<0.05). Table S4. GSEA of genes downregulated in the SP versus MP of primary melanomas. 1Gene Set Enrichment Analysis (GSEA) of the 109 human ENSEMBL IDs downregulated in the SP versus MP in ≥3 of the 4 microarrayed primary CMM (≥1.5-fold, p<0.05). Table S5. Additional information on the genes mentioned in Table 1 . 1References to the literature of the differentially expressed genes selected for Table 1 as related to "stemness"/CSC, therapy resistance, apoptosis, metastasis, and cell adherence, invasion and migration. 2PMID, PubMed Identifier. Table S6. Summary of functionally interesting genes analyzed by RT-qPCR in SP versus MP from primary melanomas and A375. [1]Function of the selected genes as related to ABC transporters (chemoresistance) and "stemness"/CSC. [2]Corresponding references to literature. [3]Sequences of the oligonucleotide primers used for qPCR. [4]Taqman GEX Assays (containing primers and TaqMan probe) used for qPCR. [5]PMID, PubMed Identifier (NA, Not Applicable) Table S7. Microarray expression data of genes found significantly upregulated in the melanoma SP versus MP by RT-qPCR. [1]Fold up- or downregulation in SP versus MP (average of the 4 primary melanoma samples as a [file pone.0076550.s001.xlsx]

## Sheet: Table S1
Table S1. Clinical information on the 38 melanoma samples analyzed
Progression phase	Sex1	Age	Type2	Clarck level3	Breslow Depth3 (mm)
Primary	F	62	SSMM	4	6290
Primary	F	50	SSMM	4	1325
Primary	M	55	SSMM	4	1125
Primary	M	55	SSMM	4	1125
Primary	F	88	SSMM	4	2560
Primary	F	67	Acrolentiginous	5	4000
Primary	M	57	SSMM	NA	NA
Primary	F	74	SSMM	4	5600
Primary	F	75	SSMM	4	2500
Primary	M	87	Acrolentiginous	4	17000
Primary	M	84	SSMM	4	4480
Primary	M	84	SSMM	4	4480
Primary	M	62	SSMM	1	NA
In-transit metastasis	F	73
In-transit metastasis	M	49
In-transit metastasis	M	49
In-transit metastasis	M	49
In-transit metastasis	F	67
In-transit metastasis	F	84
In-transit metastasis	F	84
In-transit metastasis	M	64
Regional lymph-node metastasis	F	68
Regional lymph-node metastasis	F	68
Regional lymph-node metastasis	F	68
Regional lymph-node metastasis	F	75
Regional lymph-node metastasis	M	46
Regional lymph-node metastasis	M	77
Regional lymph-node metastasis	M	70
Regional lymph-node metastasis	M	23
Regional lymph-node metastasis	M	72
Regional lymph-node metastasis	M	72
Regional lymph-node metastasis	M	33
Regional lymph-node metastasis	M	33
Regional lymph-node metastasis	M	33
Regional lymph-node metastasis	F	63
Visceral metastasis	F	55
Visceral metastasis	F	66
Visceral metastasis	F	52
1F, female; M, male.
2SSMM, superficial spreading malignant melanoma.
3NA, not available.

## Sheet: Table S2
Table S2. Differentially expressed genes in SP versus MP as identified by microarray analysis of primary melanomas
GeneName1	Refseq	Gene Description	Pt.1	Pt.2	Pt.3	Pt.4		Average2		p-value
CKMT2	NM_001825	Homo sapiens creatine kinase, mitochondrial 2 (sarcomeric) (CKMT2), nuclear gene encoding mitochondrial protein, mRNA [NM_001825]	3.81	4.8	6.65	22.36		9.4		0.015
DDX17	NM_006386	Homo sapiens DEAD (Asp-Glu-Ala-Asp) box polypeptide 17 (DDX17), transcript variant 1, mRNA [NM_006386]	4.7	6.11	2.71	5.88		4.85		0.004
C22orf13	NM_031444	Homo sapiens chromosome 22 open reading frame 13 (C22orf13), mRNA [NM_031444]	3.72	4.86	2.74	6.24		4.39		0.004
TNRC6A	NM_014494	Homo sapiens trinucleotide repeat containing 6A (TNRC6A), mRNA [NM_014494]	2.67	5.49	4.85	3.69		4.17		0.003
SYNE2	NM_182914	Homo sapiens spectrin repeat containing, nuclear envelope 2 (SYNE2), transcript variant 2, mRNA [NM_182910]	3.24	4.02	3.88	4.83		3.99		0
GAS2L1	NM_152236	Homo sapiens growth arrest-specific 2 like 1 (GAS2L1), transcript variant 2, mRNA [NM_152236]	3.3	3.6	2.22	6.25		3.84		0.009
TLL1	NM_012464	Homo sapiens tolloid-like 1 (TLL1), mRNA [NM_012464]	4.69	1.89	3.39	5.19		3.79		0.012
SYNE2	NM_182914	Homo sapiens spectrin repeat containing, nuclear envelope 2 (SYNE2), transcript variant 2, mRNA [NM_182910]	3.63	5.31	3.6	1.35		3.47		0.03
TMEM30B	NM_001017970	Homo sapiens transmembrane protein 30B (TMEM30B), mRNA [NM_001017970]	2.77	6.55	2.68	1.8		3.45		0.026
LOC283677	NM_001042367	Homo sapiens hypothetical LOC283677 (LOC283677), mRNA [NM_001042367]	3.12	5.15	1.35	3.82		3.36		0.031
ZNF780A	NM_001010880	Homo sapiens cDNA FLJ33955 fis, clone CTONG2018652, moderately similar to ZINC FINGER PROTEIN MFG-3. [AK091274]	2.45	4.82	3.45	1.36		3.02		0.034
ZNF613	NM_024840	Homo sapiens zinc finger protein 613 (ZNF613), transcript variant 2, mRNA [NM_024840]	3.77	3.94	2.67	1.49		2.97		0.02
TXK	NM_003328	Homo sapiens TXK tyrosine kinase (TXK), mRNA [NM_003328]	3.14	3.84	3.51	1.23		2.93		0.033
PDE4D	NM_006203	Homo sapiens phosphodiesterase 4D, cAMP-specific (phosphodiesterase E3 dunce homolog, Drosophila) (PDE4D), mRNA [NM_006203]	2.65	4.67	2.91	1.38		2.9		0.03
CCNT1	NM_001240	Homo sapiens cyclin T1 (CCNT1), mRNA [NM_001240]	3.42	2.34	1.62	4.13		2.88		0.017
MYL9	NM_181526	Homo sapiens myosin, light chain 9, regulatory (MYL9), transcript variant 2, mRNA [NM_181526]	3.34	4.7	1.34	1.97		2.84		0.044
MARCH8	NM_001002265	Homo sapiens membrane-associated ring finger (C3HC4) 8 (MARCH8), transcript variant 6, mRNA [NM_001002265]	2.78	3.57	2.25	2.54		2.78		0.002
ESR2	NM_001437	Homo sapiens estrogen receptor 2 (ER beta) (ESR2), transcript variant a, mRNA [NM_001437]	2.71	1.5	3.12	3.6		2.73		0.016
HIPK1	NM_152696	Homo sapiens homeodomain interacting protein kinase 1 (HIPK1), transcript variant 2, mRNA [NM_152696]	1.68	3.34	2.92	2.98		2.73		0.008
CACNB1	NM_199248	Homo sapiens calcium channel, voltage-dependent, beta 1 subunit (CACNB1), transcript variant 3, mRNA [NM_199248]	2.49	3.51	1.28	3.43		2.68		0.03
CNP	NM_033133	Homo sapiens 2',3'-cyclic nucleotide 3' phosphodiesterase (CNP), mRNA [NM_033133]	2.14	3.43	1.86	3.27		2.68		0.008
ZNF676	NM_001001411	Homo sapiens zinc finger protein 676 (ZNF676), mRNA [NM_001001411]	2.79	1.97	2.4	3.43		2.65		0.004
LIMD2	NM_030576	Homo sapiens LIM domain containing 2 (LIMD2), mRNA [NM_030576]	3.35	4.07	1.85	1.32		2.65		0.044
ADIPOQ	NM_001039844	Homo sapiens adiponectin, C1Q and collagen domain containing (ADIPOQ), mRNA [NM_004797]	1.22	2.75	3.75	2.72		2.61		0.034
RNF145	NM_144726	Homo sapiens hypothetical protein FLJ31951 (FLJ31951), mRNA [NM_144726]	3.94	2.03	1.38	2.99		2.59		0.032
MMRN1	NM_007351	Homo sapiens multimerin 1 (MMRN1), mRNA [NM_007351]	3.43	1.37	1.85	3.69		2.59		0.036
SLC6A20	NM_020208	Homo sapiens solute carrier family 6 (proline IMINO transporter), member 20 (SLC6A20), transcript variant 1, mRNA [NM_020208]	1.98	2.73	2.42	3.2		2.58		0.003
ZNF485	NM_145312	Homo sapiens zinc finger protein 485 (ZNF485), mRNA [NM_145312]	3.01	2.4	2.53	2.25		2.55		0.001
PPID	NM_005038	Homo sapiens peptidylprolyl isomerase D (cyclophilin D) (PPID), mRNA [NM_005038]	1.42	2.44	4.19	2		2.51		0.034
MYH3	NM_002470	Homo sapiens myosin, heavy chain 3, skeletal muscle, embryonic (MYH3), mRNA [NM_002470]	1.73	1.87	2.1	4.35		2.51		0.028
MDN1	NM_014611	Homo sapiens MDN1, midasin homolog (yeast) (MDN1), mRNA [NM_014611]	2.26	1.99	2.43	3.26		2.49		0.003
CCDC71	NM_022903	Homo sapiens coiled-coil domain containing 71 (CCDC71), mRNA [NM_022903]	4.33	1.87	1.85	1.83		2.47		0.03
ZNF320	NM_207333	Homo sapiens zinc finger protein 320 (ZNF320), mRNA [NM_207333]	2.13	2.63	2.14	2.98		2.47		0.002
ZNF79	NM_007135	Homo sapiens zinc finger protein 79 (ZNF79), mRNA [NM_007135]	1.61	2.7	1.95	3.61		2.47		0.017
ESR2	NM_001437	Homo sapiens estrogen receptor 2 (ER beta) (ESR2), transcript variant a, mRNA [NM_001437]	2.37	2.19	2.25	3.04		2.46		0.001
MUM1	NM_032853	Homo sapiens melanoma associated antigen (mutated) 1 (MUM1), mRNA [NM_032853]	1.98	1.29	2.54	3.96		2.44		0.041
ZNF211	NM_198855	Homo sapiens zinc finger protein 211 (ZNF211), transcript variant 2, mRNA [NM_198855]	1.77	2.32	3.89	1.76		2.43		0.021
ZIK1	NM_001010879	Homo sapiens zinc finger protein interacting with K protein 1 homolog (mouse) (ZIK1), mRNA [NM_001010879]	1.6	2.96	2.81	2.25		2.4		0.009
ZNF570	NM_144694	Homo sapiens zinc finger protein 570 (ZNF570), mRNA [NM_144694]	2.35	1.92	2.06	3.26		2.4		0.005
ZNF571	NM_016536	Homo sapiens zinc finger protein 571 (ZNF571), mRNA [NM_016536]	2.35	2.82	3	1.35		2.38		0.02
PTPN4	NM_002830	Homo sapiens protein tyrosine phosphatase, non-receptor type 4 (megakaryocyte) (PTPN4), mRNA [NM_002830]	1.59	2.49	2.25	3.17		2.38		0.01
NTF3	NM_002527	Homo sapiens neurotrophin 3 (NTF3), mRNA [NM_002527]	3.64	1.19	2.46	2.11		2.35		0.044
TAGLN3	NM_013259	Homo sapiens transgelin 3 (TAGLN3), transcript variant 1, mRNA [NM_013259]	1.55	1.64	3.49	2.6		2.32		0.027
PHC3	NM_024947	Homo sapiens polyhomeotic homolog 3 (Drosophila) (PHC3), mRNA [NM_024947]	1.42	3.23	1.71	2.86		2.31		0.029
DPYD	NM_000110	Homo sapiens dihydropyrimidine dehydrogenase (DPYD), mRNA [NM_000110]	2.63	3.28	1.34	1.94		2.3		0.028
ZNF543	NM_213598	Homo sapiens zinc finger protein 543 (ZNF543), mRNA [NM_213598]	2.05	1.49	3.39	2.25		2.29		0.019
YWHAE	NM_006761	Homo sapiens tyrosine 3-monooxygenase/tryptophan 5-monooxygenase activation protein, epsilon polypeptide (YWHAE), mRNA [NM_006761]	2.62	2.6	1.92	1.94		2.27		0.003
ESR2	NM_001437	Homo sapiens estrogen receptor 2 (ER beta) (ESR2), transcript variant a, mRNA [NM_001437]	2.45	2.09	2.04	2.48		2.26		0.001
CASZ1	NM_001079843	Homo sapiens castor zinc finger 1 (CASZ1), transcript variant 1, mRNA [NM_001079843]	2.03	2.37	3.07	1.54		2.25		0.012
SECTM1	NM_003004	Homo sapiens secreted and transmembrane 1 (SECTM1), mRNA [NM_003004]	1.78	2.37	2.84	2		2.25		0.004
ZNF140	NM_003440	Homo sapiens zinc finger protein 140 (ZNF140), mRNA [NM_003440]	1.34	2.17	3.33	2.12		2.24		0.027
SLMAP	NM_007159	Homo sapiens sarcolemma associated protein (SLMAP), mRNA [NM_007159]	1.77	1.7	3.29	2.16		2.23		0.015
LYPD2	NM_205545	Homo sapiens LY6/PLAUR domain containing 2 (LYPD2), mRNA [NM_205545]	2.11	1.5	1.98	3.3		2.22		0.019
ESR2	NM_001437	Homo sapiens estrogen receptor 2 (ER beta) (ESR2), transcript variant a, mRNA [NM_001437]	2.16	1.78	1.53	3.4		2.22		0.023
MYO1B	NM_012223	Homo sapiens myosin IB (MYO1B), mRNA [NM_012223]	1.49	1.77	3.64	1.94		2.21		0.033
LOC91664	NM_138374	Homo sapiens, Similar to zinc finger protein 268, clone IMAGE:3352268, mRNA, partial cds. [BC007307]	2.03	1.62	2.27	2.85		2.19		0.007
ZNF79	NM_007135	Homo sapiens zinc finger protein 79 (ZNF79), mRNA [NM_007135]	1.65	2.21	1.69	3.19		2.19		0.017
IFIT1	NM_001548	Homo sapiens interferon-induced protein with tetratricopeptide repeats 1 (IFIT1), transcript variant 2, mRNA [NM_001548]	2.23	3.01	1.69	1.79		2.18		0.01
ASB11	NM_080873	Homo sapiens ankyrin repeat and SOCS box-containing 11 (ASB11), transcript variant 1, mRNA [NM_080873]	2.87	1.96	2.49	1.39		2.18		0.019
ESR2	NM_001437	Homo sapiens estrogen receptor 2 (ER beta) (ESR2), transcript variant a, mRNA [NM_001437]	1.48	2.5	1.51	3.14		2.15		0.032
KL	NM_004795	Homo sapiens klotho (KL), transcript variant 2, mRNA [NM_153683]	1.2	1.87	2.31	3.19		2.14		0.042
RASSF3	NM_178169	Homo sapiens Ras association (RalGDS/AF-6) domain family 3 (RASSF3), mRNA [NM_178169]	2.41	2.79	1.52	1.82		2.13		0.013
PSPH	NM_004577	Homo sapiens phosphoserine phosphatase (PSPH), mRNA [NM_004577]	1.1	2.56	2.54	2.32		2.13		0.041
SLC18A1	NM_003053	Homo sapiens solute carrier family 18 (vesicular monoamine), member 1 (SLC18A1), mRNA [NM_003053]	2.43	2.75	2.09	1.21		2.12		0.029
TRIM23	NM_033228	Homo sapiens tripartite motif-containing 23 (TRIM23), transcript variant gamma, mRNA [NM_033228]	2.07	1.35	2.85	2.2		2.12		0.019
ZNF615	NM_198480	Homo sapiens zinc finger protein 615 (ZNF615), mRNA [NM_198480]	2.14	1.92	2.89	1.5		2.11		0.013
SOCS3	NM_003955	Homo sapiens suppressor of cytokine signaling 3 (SOCS3), mRNA [NM_003955]	3.25	1.84	1.32	2.02		2.11		0.033
SEPT5	NM_002688	Homo sapiens septin 5 (SEPT5), mRNA [NM_002688]	2.04	2.58	1.93	1.86		2.1		0.002
U2AF2	NM_007279	Homo sapiens U2 small nuclear RNA auxiliary factor 2 (U2AF2), transcript variant 1, mRNA [NM_007279]	1.64	2.54	2.07	2.16		2.1		0.004
CCL1	NM_002981	Homo sapiens chemokine (C-C motif) ligand 1 (CCL1), mRNA [NM_002981]	1.7	2.22	2.46	1.96		2.08		0.003
DLST	NM_001933	Homo sapiens dihydrolipoamide S-succinyltransferase (E2 component of 2-oxo-glutarate complex) (DLST), mRNA [NM_001933]	2	2.04	1.68	2.6		2.08		0.004
ZNF420	NM_144689	Homo sapiens zinc finger protein 420 (ZNF420), mRNA [NM_144689]	3.34	1.73	1.89	1.25		2.05		0.049
MYO1D	NM_015194	Homo sapiens myosin ID (MYO1D), mRNA [NM_015194]	2.11	1.91	1.83	2.3		2.04		0.001
WDR90	NM_145294	Homo sapiens WD repeat domain 90 (WDR90), mRNA [NM_145294]	1.89	1.45	1.81	3		2.04		0.022
ZNF230	NM_006300	Homo sapiens zinc finger protein 230 (ZNF230), mRNA [NM_006300]	2.12	2.44	1.24	2.3		2.03		0.023
MLL5	NM_182931	Homo sapiens myeloid/lymphoid or mixed-lineage leukemia 5 (trithorax homolog, Drosophila) (MLL5), transcript variant 2, mRNA [NM_018682]	1.73	2.27	2.93	1.14		2.02		0.049
TMEFF1	NM_003692	Homo sapiens transmembrane protein with EGF-like and two follistatin-like domains 1 (TMEFF1), mRNA [NM_003692]	2.22	1.23	2.7	1.9		2.01		0.029
EFHD1	NM_025202	Homo sapiens EF-hand domain family, member D1 (EFHD1), mRNA [NM_025202]	1.35	1.68	2	2.96		2		0.029
FRK	NM_002031	Homo sapiens fyn-related kinase (FRK), mRNA [NM_002031]	1.68	2.4	1.31	2.57		1.99		0.026
AXIN2	NM_004655	Homo sapiens axin 2 (conductin, axil) (AXIN2), mRNA [NM_004655]	1.15	1.9	2.85	2.05		1.99		0.042
ADCY1	NM_021116	Homo sapiens adenylate cyclase 1 (brain) (ADCY1), mRNA [NM_021116]	1.28	1.62	2.74	2.29		1.98		0.033
INADL	NM_176877	Homo sapiens InaD-like (Drosophila) (INADL), mRNA [NM_176877]	1.34	2.38	2.5	1.68		1.98		0.022
ZNF658	NM_001032297	Homo sapiens zinc finger protein 658 (ZNF658), mRNA [NM_033160]	1.41	1.57	2.88	2.01		1.97		0.028
ZSCAN20	NM_145238	Homo sapiens zinc finger and SCAN domain containing 20 (ZSCAN20), mRNA [NM_145238]	1.55	2.34	1.88	2.09		1.97		0.005
MRPL49	NM_004927	Homo sapiens mitochondrial ribosomal protein L49 (MRPL49), nuclear gene encoding mitochondrial protein, mRNA [NM_004927]	1.58	1.92	2.14	2.22		1.97		0.003
EHHADH	NM_001966	Homo sapiens enoyl-Coenzyme A, hydratase/3-hydroxyacyl Coenzyme A dehydrogenase (EHHADH), mRNA [NM_001966]	2.97	2.15	1.34	1.4		1.96		0.046
C14orf49	NM_152592	Homo sapiens chromosome 14 open reading frame 49 (C14orf49), mRNA [NM_152592]	2.35	2.77	1.33	1.38		1.96		0.045
EPC2	NM_015630	Homo sapiens enhancer of polycomb homolog 2 (Drosophila) (EPC2), mRNA [NM_015630]	1.74	1.3	3.07	1.7		1.95		0.042
ZNF439	NM_152262	Homo sapiens zinc finger protein 439 (ZNF439), mRNA [NM_152262]	1.33	2.48	1.69	2.3		1.95		0.021
ANKRD17	NM_032217	Homo sapiens ankyrin repeat domain 17 (ANKRD17), transcript variant 1, mRNA [NM_032217]	2.17	2.9	1.33	1.39		1.95		0.046
TMCO2	NM_001008740	Homo sapiens transmembrane and coiled-coil domains 2 (TMCO2), mRNA [NM_001008740]	2.33	1.57	1.94	1.94		1.95		0.004
VIL1	NM_007127	Homo sapiens villin 1 (VIL1), mRNA [NM_007127]	1.16	1.6	2.55	2.46		1.94		0.047
BCDIN3D	NM_181708	Homo sapiens hypothetical protein LOC144233 (LOC144233), mRNA [NM_181708]	1.85	1.27	2.95	1.7		1.94		0.039
SERPINH1	NM_001235	Homo sapiens serpin peptidase inhibitor, clade H (heat shock protein 47), member 1, (collagen binding protein 1) (SERPINH1), mRNA [NM_001235]	2.01	1.22	2.95	1.57		1.94		0.048
MAPK14	NM_139013	Homo sapiens mitogen-activated protein kinase 14 (MAPK14), transcript variant 3, mRNA [NM_139013]	1.91	2.08	1.32	2.42		1.93		0.016
ZNF493	NM_001076678	Homo sapiens zinc finger protein 493 (ZNF493), transcript variant 1, mRNA [NM_175910]	1.99	2.76	1.43	1.56		1.93		0.024
ZNRF4	NM_181710	Homo sapiens zinc and ring finger 4 (ZNRF4), mRNA [NM_181710]	1.6	1.22	2.51	2.39		1.93		0.037
ITSN2	NM_147152	Homo sapiens intersectin 2 (ITSN2), transcript variant 2, mRNA [NM_147152]	2.37	2.65	1.37	1.31		1.92		0.045
ACRC	NM_052957	Homo sapiens acidic repeat containing (ACRC), mRNA [NM_052957]	1.68	2.79	2.06	1.14		1.92		0.049
APOA1	NM_000039	Homo sapiens apolipoprotein A-I (APOA1), mRNA [NM_000039]	2.55	2.09	1.21	1.74		1.9		0.032
ZNF564	NM_144976	Homo sapiens zinc finger protein 564 (ZNF564), mRNA [NM_144976]	2.18	2.68	1.34	1.39		1.9		0.039
DCBLD1	NM_173674	Homo sapiens discoidin, CUB and LCCL domain containing 1 (DCBLD1), mRNA [NM_173674]	1.8	1.51	1.87	2.33		1.88		0.006
ACSM3	NM_202000	Homo sapiens acyl-CoA synthetase medium-chain family member 3 (ACSM3), transcript variant 2, mRNA [NM_202000]	2.23	1.84	1.35	2.05		1.87		0.011
ZNF627	NM_145295	Homo sapiens zinc finger protein 627 (ZNF627), mRNA [NM_145295]	1.43	2.13	2.02	1.88		1.87		0.006
AK095600	NM_152601	Homo sapiens cDNA FLJ38281 fis, clone FCBBF3005729, moderately similar to Homo sapiens GIOT-4 mRNA for gonadotropin inducible transcription repressor-4. [AK095600]	2.08	2.28	1.68	1.39		1.86		0.012
SPINK6	NM_205841	Homo sapiens serine peptidase inhibitor, Kazal type 6 (SPINK6), mRNA [NM_205841]	2.28	2.43	1.32	1.4		1.86		0.036
PLGLB2	NM_001032392	Homo sapiens plasminogen-like B2 (PLGLB2), mRNA [NM_002665]	2.09	2.62	1.31	1.4		1.86		0.039
ZNF813	NM_001004301	Homo sapiens zinc finger protein 813 (ZNF813), mRNA [NM_001004301]	2.91	1.76	1.35	1.4		1.86		0.049
TNFRSF19	NM_018647	Homo sapiens tumor necrosis factor receptor superfamily, member 19 (TNFRSF19), transcript variant 1, mRNA [NM_018647]	1.46	2.36	1.78	1.82		1.85		0.009
ATP2B3	NM_021949	Homo sapiens ATPase, Ca++ transporting, plasma membrane 3 (ATP2B3), transcript variant 1, mRNA [NM_021949]	1.66	1.68	2.84	1.23		1.85		0.047
UBTF	NM_001076683	Homo sapiens upstream binding transcription factor, RNA polymerase I (UBTF), transcript variant 1, mRNA [NM_014233]	2.82	1.27	1.66	1.66		1.85		0.042
ZNF484	NM_001007101	Homo sapiens zinc finger protein 484 (ZNF484), transcript variant 2, mRNA [NM_001007101]	1.35	2.46	2.23	1.36		1.85		0.036
LRRC8B	NM_015350	Leucine-rich repeat-containing protein 8B (T-cell activation leucine repeat-rich protein). [Source:Uniprot/SWISSPROT;Acc:Q6P9F7] [ENST00000330947]	1.67	2.4	1.96	1.36		1.85		0.016
ESR2	NM_001437	Homo sapiens estrogen receptor 2 (ER beta) (ESR2), transcript variant a, mRNA [NM_001437]	2.66	1.46	1.48	1.77		1.84		0.026
ARL6	NM_032146	Homo sapiens ADP-ribosylation factor-like 6 (ARL6), transcript variant 1, mRNA [NM_032146]	1.89	2.09	1.97	1.38		1.83		0.008
SLC25A30	NM_001010875	Homo sapiens solute carrier family 25, member 30 (SLC25A30), mRNA [NM_001010875]	1.46	2.45	1.83	1.56		1.83		0.015
MDM2	NM_002392	Homo sapiens Mdm2, transformed 3T3 cell double minute 2, p53 binding protein (mouse) (MDM2), transcript variant MDM2, mRNA [NM_002392]	1.25	1.64	2.09	2.33		1.83		0.025
PHF15	NM_015288	Homo sapiens PHD finger protein 15 (PHF15), mRNA [NM_015288]	1.72	2.83	1.32	1.41		1.82		0.05
FOXD2	NM_004474	Homo sapiens forkhead box D2 (FOXD2), mRNA [NM_004474]	1.44	1.98	2.42	1.44		1.82		0.021
NFIB	NM_005596	Homo sapiens nuclear factor I/B (NFIB), mRNA [NM_005596]	2.43	2.15	1.32	1.38		1.82		0.036
FAM20B	NM_014864	Homo sapiens family with sequence similarity 20, member B (FAM20B), mRNA [NM_014864]	1.43	2.42	1.83	1.59		1.82		0.015
ZNF250	NM_021061	Homo sapiens zinc finger protein 250 (ZNF250), mRNA [NM_021061]	1.97	2.42	1.59	1.27		1.81		0.027
JPH1	NM_020647	Homo sapiens junctophilin 1 (JPH1), mRNA [NM_020647]	1.39	1.73	2.03	2.08		1.81		0.008
HOXC10	NM_017409	Homo sapiens homeobox C10 (HOXC10), mRNA [NM_017409]	1.95	2.55	1.35	1.38		1.81		0.035
AMMECR1	NM_015365	Homo sapiens Alport syndrome, mental retardation, midface hypoplasia and elliptocytosis chromosomal region, gene 1 (AMMECR1), transcript variant 1, mRNA [NM_015365]	2.17	1.67	1.52	1.86		1.81		0.005
EAF1	NM_033083	Homo sapiens ELL associated factor 1 (EAF1), mRNA [NM_033083]	2.41	2.02	1.34	1.4		1.79		0.03
ZNF223	NM_013361	Homo sapiens zinc finger protein 223 (ZNF223), mRNA [NM_013361]	1.57	1.34	1.87	2.36		1.78		0.02
TMC2	NM_080751	Homo sapiens transmembrane channel-like 2 (TMC2), mRNA [NM_080751]	2.02	1.98	1.6	1.5		1.77		0.005
KIAA1604	NM_020943	Homo sapiens KIAA1604 protein (KIAA1604), mRNA [NM_020943]	1.64	1.25	1.73	2.48		1.77		0.031
SMURF2	NM_022739	Homo sapiens SMAD specific E3 ubiquitin protein ligase 2 (SMURF2), mRNA [NM_022739]	2.37	1.8	1.56	1.33		1.77		0.021
SPTLC3	NM_018327	Homo sapiens serine palmitoyltransferase, long chain base subunit 3 (SPTLC3), mRNA [NM_018327]	2.3	2.03	1.33	1.39		1.76		0.029
C1orf210	NM_182517	Homo sapiens chromosome 1 open reading frame 210 (C1orf210), mRNA [NM_182517]	1.79	1.61	2.25	1.38		1.76		0.013
MDM2	NM_002392	Homo sapiens Mdm2, transformed 3T3 cell double minute 2, p53 binding protein (mouse) (MDM2), transcript variant MDM2, mRNA [NM_002392]	1.27	2.37	2.1	1.29		1.76		0.048
SLC31A1	NM_001859	Homo sapiens solute carrier family 31 (copper transporters), member 1 (SLC31A1), mRNA [NM_001859]	1.89	1.9	1.5	1.72		1.75		0.002
ZNF33B	NM_006955	Homo sapiens zinc finger protein 33B (ZNF33B), mRNA [NM_006955]	2.63	1.65	1.31	1.4		1.75		0.045
ZNF773	NM_198542	Homo sapiens zinc finger protein 773 (ZNF773), mRNA [NM_198542]	1.68	1.96	1.74	1.6		1.74		0.001
CCDC125	NM_176816	Homo sapiens coiled-coil domain containing 125 (CCDC125), mRNA [NM_176816]	1.82	1.39	2.26	1.49		1.74		0.016
IGF1R	NM_000875	Homo sapiens insulin-like growth factor 1 receptor (IGF1R), mRNA [NM_000875]	1.68	1.2	2.32	1.75		1.74		0.029
CCDC132	NM_017667	Homo sapiens coiled-coil domain containing 132 (CCDC132), transcript variant 1, mRNA [NM_017667]	1.7	2.54	1.31	1.39		1.74		0.041
MRPL49	NM_004927	Homo sapiens mitochondrial ribosomal protein L49 (MRPL49), nuclear gene encoding mitochondrial protein, mRNA [NM_004927]	1.66	1.8	1.42	2.05		1.73		0.006
RAPGEF5	NM_012294	Homo sapiens Rap guanine nucleotide exchange factor (GEF) 5 (RAPGEF5), mRNA [NM_012294]	2.35	1.83	1.37	1.39		1.73		0.027
TMCC1	NM_001017395	Homo sapiens transmembrane and coiled-coil domain family 1 (TMCC1), transcript variant 1, mRNA [NM_001017395]	1.49	2.06	1.74	1.64		1.73		0.004
OR10H4	NM_001004465	Homo sapiens olfactory receptor, family 10, subfamily H, member 4 (OR10H4), mRNA [NM_001004465]	1.25	1.66	2.25	1.75		1.73		0.022
ITGA2	NM_002203	Homo sapiens integrin, alpha 2 (CD49B, alpha 2 subunit of VLA-2 receptor) (ITGA2), mRNA [NM_002203]	2.47	1.73	1.34	1.38		1.73		0.036
OSBPL11	NM_022776	Homo sapiens oxysterol binding protein-like 11 (OSBPL11), mRNA [NM_022776]	1.66	1.58	2.19	1.47		1.73		0.009
ARL17	NM_001039083	Homo sapiens ADP-ribosylation factor-like 17 (ARL17), mRNA [NM_001039083]	1.65	1.22	1.5	2.51		1.72		0.044
FLJ31818	NM_152556	Homo sapiens hypothetical protein FLJ31818 (FLJ31818), mRNA [NM_152556]	2.19	1.99	1.33	1.38		1.72		0.026
ZNF37A	NM_001007094	Homo sapiens zinc finger protein 37A (ZNF37A), transcript variant 1, mRNA [NM_001007094]	1.85	1.62	1.32	2.07		1.72		0.012
CCR3	NM_001837	Homo sapiens chemokine (C-C motif) receptor 3 (CCR3), transcript variant 1, mRNA [NM_001837]	1.66	1.76	2.06	1.39		1.72		0.007
CCDC87	NM_018219	Homo sapiens coiled-coil domain containing 87 (CCDC87), mRNA [NM_018219]	1.71	2.22	1.36	1.57		1.72		0.015
CASP2	NM_032982	Homo sapiens caspase 2, apoptosis-related cysteine peptidase (neural precursor cell expressed, developmentally down-regulated 2) (CASP2), transcript variant 1, mRNA [NM_032982]	1.69	1.44	2.32	1.42		1.71		0.02
ZNF486	NM_052852	Homo sapiens zinc finger protein 486, mRNA (cDNA clone IMAGE:2819829), partial cds. [BC008936]	2.3	1.83	1.34	1.37		1.71		0.029
DMC1	NM_007068	Homo sapiens DMC1 dosage suppressor of mck1 homolog, meiosis-specific homologous recombination (yeast) (DMC1), mRNA [NM_007068]	1.45	2.02	1.2	2.17		1.71		0.035
BAG4	NM_004874	Homo sapiens BCL2-associated athanogene 4 (BAG4), mRNA [NM_004874]	1.69	2.45	1.31	1.37		1.71		0.04
CCDC66	NM_001012506	Homo sapiens coiled-coil domain containing 66 (CCDC66), mRNA [NM_001012506]	1.51	1.9	1.31	2.09		1.71		0.016
SGK	NM_005627	Homo sapiens serum/glucocorticoid regulated kinase (SGK), mRNA [NM_005627]	1.5	2.21	1.91	1.19		1.7		0.035
ZNF624	NM_020787	Homo sapiens zinc finger protein 624 (ZNF624), mRNA [NM_020787]	2.02	1.59	1.96	1.23		1.7		0.021
MFGE8	NM_005928	Homo sapiens milk fat globule-EGF factor 8 protein (MFGE8), mRNA [NM_005928]	2.47	1.6	1.45	1.26		1.7		0.042
VHLL	NM_001004319	Homo sapiens von Hippel-Lindau tumor suppressor-like (VHLL), mRNA [NM_001004319]	1.8	1.36	2.4	1.21		1.69		0.049
HTR1A	NM_000524	Homo sapiens 5-hydroxytryptamine (serotonin) receptor 1A (HTR1A), mRNA [NM_000524]	1.14	2.06	1.95	1.62		1.69		0.034
PPFIA2	NM_003625	Homo sapiens protein tyrosine phosphatase, receptor type, f polypeptide (PTPRF), interacting protein (liprin), alpha 2 (PPFIA2), mRNA [NM_003625]	1.68	1.79	1.87	1.44		1.69		0.003
ZNF75A	NM_153028	Homo sapiens zinc finger protein 75a (ZNF75A), mRNA [NM_153028]	1.6	1.9	1.89	1.38		1.69		0.007
CCRN4L	NM_012118	Homo sapiens CCR4 carbon catabolite repression 4-like (S. cerevisiae) (CCRN4L), mRNA [NM_012118]	1.53	1.84	2.22	1.13		1.68		0.043
SNRK	NM_017719	Homo sapiens SNF related kinase (SNRK), mRNA [NM_017719]	1.52	1.52	2.26	1.41		1.68		0.019
TP53RK	NM_033550	Homo sapiens TP53 regulating kinase (TP53RK), mRNA [NM_033550]	1.82	1.09	2.2	1.59		1.67		0.047
CRSP9	NM_004270	Homo sapiens cofactor required for Sp1 transcriptional activation, subunit 9, 33kDa (CRSP9), mRNA [NM_004270]	1.67	1.41	1.33	2.27		1.67		0.026
CNTN2	NM_005076	Homo sapiens contactin 2 (axonal) (CNTN2), mRNA [NM_005076]	1.9	2.07	1.32	1.4		1.67		0.021
ZNF383	NM_152604	Homo sapiens zinc finger protein 383 (ZNF383), mRNA [NM_152604]	1.36	1.73	1.46	2.13		1.67		0.016
PAK6	NM_020168	Homo sapiens p21(CDKN1A)-activated kinase 6 (PAK6), mRNA [NM_020168]	1.35	1.38	2.11	1.83		1.67		0.02
HORMAD2	NM_152510	Homo sapiens HORMA domain containing 2 (HORMAD2), mRNA [NM_152510]	1.71	1.35	1.37	2.23		1.67		0.025
ESCO1	NM_052911	Homo sapiens establishment of cohesion 1 homolog 1 (S. cerevisiae) (ESCO1), mRNA [NM_052911]	2.09	1.18	1.97	1.41		1.66		0.038
DSEL	NM_032160	Homo sapiens dermatan sulfate epimerase-like (DSEL), mRNA [NM_032160]	2.2	1.71	1.34	1.4		1.66		0.023
ZNF665	NM_024733	Homo sapiens zinc finger protein 665 (ZNF665), mRNA [NM_024733]	1.16	2.2	1.92	1.38		1.66		0.048
LOC284371	NM_001136499	Homo sapiens cDNA FLJ16515 fis, clone MESAN2015501, moderately similar to Zinc finger protein 91. [AK131409]	1.35	1.68	1.46	2.16		1.66		0.017
ZNF283	NM_181845	Homo sapiens cDNA FLJ40856 fis, clone TRACH2016498, moderately similar to ZINC FINGER PROTEIN 184. [AK098175]	1.39	1.51	1.37	2.37		1.66		0.035
TRIM26	NM_003449	Homo sapiens tripartite motif-containing 26 (TRIM26), mRNA [NM_003449]	1.76	1.41	1.81	1.66		1.66		0.003
MAPK14	NM_139013	Homo sapiens mitogen-activated protein kinase 14 (MAPK14), transcript variant 3, mRNA [NM_139013]	2.13	1.64	1.09	1.77		1.66		0.043
FLJ31818	NM_152556	Homo sapiens hypothetical protein FLJ31818 (FLJ31818), mRNA [NM_152556]	1.97	1.93	1.33	1.39		1.66		0.018
ZNF92	NM_007139	Homo sapiens zinc finger protein 92 (ZNF92), transcript variant 1, mRNA [NM_007139]	1.9	1.91	1.7	1.12		1.66		0.031
LEFTY1	NM_020997	Homo sapiens left-right determination factor 1 (LEFTY1), mRNA [NM_020997]	1.81	1.16	2.25	1.4		1.66		0.047
PITPNM2	NM_020845	Homo sapiens phosphatidylinositol transfer protein, membrane-associated 2 (PITPNM2), mRNA [NM_020845]	1.92	2.02	1.34	1.33		1.66		0.023
C3orf45	NM_153215	Homo sapiens chromosome 3 open reading frame 45 (C3orf45), mRNA [NM_153215]	1.15	2.05	1.86	1.55		1.65		0.033
ZNF530	NM_020880	Homo sapiens zinc finger protein 530 (ZNF530), mRNA [NM_020880]	1.29	2.24	1.67	1.4		1.65		0.031
DTX3L	NM_138287	Homo sapiens deltex 3-like (Drosophila) (DTX3L), mRNA [NM_138287]	2.33	1.6	1.3	1.36		1.65		0.038
MAN1A2	NM_006699	Homo sapiens mannosidase, alpha, class 1A, member 2 (MAN1A2), mRNA [NM_006699]	2.43	1.38	1.36	1.38		1.64		0.048
ZNF649	NM_023074	Homo sapiens zinc finger protein 649 (ZNF649), mRNA [NM_023074]	1.83	1.99	1.34	1.39		1.64		0.016
KTI12	NM_138417	Homo sapiens KTI12 homolog, chromatin associated (S. cerevisiae) (KTI12), mRNA [NM_138417]	1.54	2.13	1.5	1.38		1.64		0.015
NELF	NM_015537	Homo sapiens nasal embryonic LHRH factor (NELF), mRNA [NM_015537]	1.54	1.21	1.66	2.14		1.64		0.027
MGA	NM_001080541	Homo sapiens MAX gene associated (MGA), mRNA [NM_001080541]	1.78	1.82	1.84	1.06		1.63		0.041
ZNF408	NM_024741	Homo sapiens zinc finger protein 408 (ZNF408), mRNA [NM_024741]	1.42	1.94	1.8	1.3		1.62		0.016
SUV420H1	NM_016028	Homo sapiens suppressor of variegation 4-20 homolog 1 (Drosophila) (SUV420H1), transcript variant 2, mRNA [NM_016028]	2.21	1.53	1.33	1.39		1.61		0.028
RAB33B	NM_031296	Homo sapiens RAB33B, member RAS oncogene family (RAB33B), mRNA [NM_031296]	1.48	2.23	1.34	1.4		1.61		0.03
DOC2A	NM_003586	Homo sapiens double C2-like domains, alpha (DOC2A), mRNA [NM_003586]	1.4	1.36	1.76	1.91		1.61		0.012
SLC43A2	NM_152346	Homo sapiens solute carrier family 43, member 2 (SLC43A2), mRNA [NM_152346]	1.63	2.07	1.33	1.4		1.61		0.019
NEDD1	NM_152905	Homo sapiens neural precursor cell expressed, developmentally down-regulated 1 (NEDD1), mRNA [NM_152905]	1.69	1.29	2.06	1.39		1.61		0.023
NAV2	NM_182964	Homo sapiens neuron navigator 2 (NAV2), transcript variant 1, mRNA [NM_182964]	1.34	1.57	2.03	1.48		1.61		0.014
ARR3	NM_004312	Homo sapiens arrestin 3, retinal (X-arrestin) (ARR3), mRNA [NM_004312]	1.93	1.09	1.49	1.9		1.6		0.044
TERF2	NM_005652	Homo sapiens telomeric repeat binding factor 2 (TERF2), mRNA [NM_005652]	1.92	1.4	1.8	1.28		1.6		0.019
CDC40	NM_015891	Homo sapiens cell division cycle 40 homolog (S. cerevisiae) (CDC40), mRNA [NM_015891]	1.95	1.49	1.45	1.5		1.6		0.007
ZFYVE16	NM_014733	Homo sapiens zinc finger, FYVE domain containing 16 (ZFYVE16), mRNA [NM_014733]	1.72	1.98	1.31	1.38		1.6		0.018
IGF2BP1	NM_006546	Homo sapiens insulin-like growth factor 2 mRNA binding protein 1 (IGF2BP1), mRNA [NM_006546]	1.23	1.36	1.78	2.02		1.6		0.029
ARID1A	NM_006015	Homo sapiens AT rich interactive domain 1A (SWI-like) (ARID1A), transcript variant 1, mRNA [NM_006015]	1.34	1.66	2.05	1.32		1.59		0.023
IGF1	NM_000618	Homo sapiens insulin-like growth factor 1 (somatomedin C) (IGF1), mRNA [NM_000618]	1.58	2.1	1.31	1.39		1.59		0.023
ZNF85	NM_003429	Homo sapiens zinc finger protein 85 (ZNF85), mRNA [NM_003429]	1.39	1.63	1.75	1.59		1.59		0.002
HSPA8	NM_153201	Homo sapiens heat shock 70kDa protein 8 (HSPA8), transcript variant 2, mRNA [NM_153201]	1.35	1.73	1.76	1.53		1.59		0.005
C20orf165	NM_080608	Homo sapiens chromosome 20 open reading frame 165 (C20orf165), mRNA [NM_080608]	1.36	1.29	2.26	1.45		1.59		0.042
AL117636	NM_001017440	Homo sapiens mRNA; cDNA DKFZp434H205 (from clone DKFZp434H205). [AL117636]	1.54	2.13	1.31	1.38		1.59		0.026
MAPRE2	NM_014268	Homo sapiens microtubule-associated protein, RP/EB family, member 2 (MAPRE2), mRNA [NM_014268]	1.64	1.98	1.32	1.41		1.59		0.016
ZNF546	NM_178544	Homo sapiens zinc finger protein 546 (ZNF546), mRNA [NM_178544]	1.85	1.26	1.27	1.97		1.59		0.035
CRYAA	NM_000394	Homo sapiens crystallin, alpha A (CRYAA), mRNA [NM_000394]	1.04	1.75	1.83	1.71		1.58		0.046
ZNF625	NM_145233	Homo sapiens zinc finger protein 625 (ZNF625), mRNA [NM_145233]	1.66	1.97	1.31	1.4		1.58		0.016
THAP9	NM_024672	Homo sapiens THAP domain containing 9 (THAP9), mRNA [NM_024672]	1.52	2.05	1.38	1.38		1.58		0.018
WDR47	NM_014969	Homo sapiens WD repeat domain 47 (WDR47), mRNA [NM_014969]	1.67	1.94	1.33	1.39		1.58		0.014
TWIST1	NM_000474	Homo sapiens twist homolog 1 (acrocephalosyndactyly 3; Saethre-Chotzen syndrome) (Drosophila) (TWIST1), mRNA [NM_000474]	1.95	1.65	1.33	1.4		1.58		0.014
AMELX	NM_182681	Homo sapiens amelogenin (amelogenesis imperfecta 1, X-linked) (AMELX), transcript variant 2, mRNA [NM_182681]	1.3	1.32	1.98	1.72		1.58		0.023
ZNF473	NM_015428	Homo sapiens zinc finger protein 473 (ZNF473), transcript variant 1, mRNA [NM_015428]	1.16	1.95	1.48	1.73		1.58		0.029
GOLPH4	NM_014498	Homo sapiens golgi phosphoprotein 4 (GOLPH4), mRNA [NM_014498]	2.09	1.47	1.36	1.41		1.58		0.021
TSGA10IP	NM_152762	Homo sapiens testis specific, 10 interacting protein (TSGA10IP), mRNA [NM_152762]	1.52	1.27	1.57	1.95		1.58		0.015
THAP5	NM_182529	THAP domain containing 5 [Source:RefSeq_peptide;Acc:NP_872335] [ENST00000313516]	1.51	2.06	1.33	1.41		1.58		0.02
HEATR5B	NM_019024	Homo sapiens HEAT repeat containing 5B (HEATR5B), mRNA [NM_019024]	1.66	1.23	1.33	2.09		1.58		0.036
TRIM7	NM_033342	Homo sapiens tripartite motif-containing 7 (TRIM7), transcript variant 6, mRNA [NM_033342]	1.38	1.36	1.82	1.74		1.58		0.01
WDTC1	NM_015023	Homo sapiens WD and tetratricopeptide repeats 1 (WDTC1), mRNA [NM_015023]	1.28	1.53	2.23	1.26		1.57		0.049
ANKFY1	NM_020740	Homo sapiens ankyrin repeat and FYVE domain containing 1 (ANKFY1), transcript variant 2, mRNA [NM_020740]	2.09	1.58	1.11	1.52		1.57		0.046
FRMD6	NM_001042481	Homo sapiens FERM domain containing 6 (FRMD6), transcript variant 2, mRNA [NM_152330]	1.79	1.91	1.26	1.34		1.57		0.024
RHCE	NM_020485	Homo sapiens Rh blood group, CcEe antigens (RHCE), transcript variant 4, mRNA [NM_138617]	2.07	1.49	1.34	1.38		1.57		0.023
GOSR2	NM_054022	Homo sapiens golgi SNAP receptor complex member 2 (GOSR2), transcript variant B, mRNA [NM_054022]	1.33	1.61	1.31	2.02		1.57		0.023
ZFX	NM_003410	Homo sapiens zinc finger protein, X-linked (ZFX), mRNA [NM_003410]	1.56	1.34	1.97	1.4		1.57		0.015
ZNF509	NM_145291	Homo sapiens zinc finger protein 509 (ZNF509), mRNA [NM_145291]	1.41	2.09	1.34	1.41		1.56		0.025
UBQLN1	NM_053067	Homo sapiens ubiquilin 1 (UBQLN1), transcript variant 2, mRNA [NM_053067]	1.49	2	1.35	1.4		1.56		0.017
TRERF1	NM_033502	Transcriptional-regulating factor 1 (Transcriptional-regulating protein 132) (Zinc finger transcription factor TReP-132) (Zinc finger protein rapa) (Breast cancer anti-estrogen resistance 2). [Source:Uniprot/SWISSPROT;Acc:Q96PN7] [ENST00000372922]	1.96	1.52	1.36	1.4		1.56		0.013
ZFP3	NM_153018	Homo sapiens zinc finger protein 3 homolog (mouse) (ZFP3), mRNA [NM_153018]	1.71	1.53	1.74	1.25		1.56		0.01
RCHY1	NM_015436	Homo sapiens ring finger and CHY zinc finger domain containing 1 (RCHY1), transcript variant 1, mRNA [NM_015436]	1.23	1.48	1.88	1.63		1.56		0.016
ERAS	NM_181532	Homo sapiens ES cell expressed Ras (ERAS), mRNA [NM_181532]	1.18	1.62	1.65	1.76		1.55		0.018
TLOC1	NM_003262	Homo sapiens translocation protein 1 (TLOC1), mRNA [NM_003262]	2.18	1.22	1.42	1.38		1.55		0.046
TIGD2	NM_145715	Homo sapiens tigger transposable element derived 2 (TIGD2), mRNA [NM_145715]	2.01	1.21	1.43	1.55		1.55		0.028
ENST00000382909	NM_001142684	Zinc finger MYM-type protein 5 (Zinc finger protein 237) (Zinc finger protein 198-like 1). [Source:Uniprot/SWISSPROT;Acc:Q9UJ78] [ENST00000382909]	1.16	1.38	1.92	1.74		1.55		0.035
SETD8	NM_020382	Homo sapiens SET domain containing (lysine methyltransferase) 8 (SETD8), mRNA [NM_020382]	1.65	1.41	1.35	1.79		1.55		0.008
GTF2E1	NM_005513	Homo sapiens general transcription factor IIE, polypeptide 1 (alpha subunit, 56kD) (GTF2E1), mRNA [NM_005513]	1.84	1.05	1.6	1.71		1.55		0.046
EIF4H	NM_031992	Homo sapiens eukaryotic translation initiation factor 4H (EIF4H), transcript variant 2, mRNA [NM_031992]	1.78	1.7	1.33	1.38		1.55		0.01
PLCL1	NM_006226	Homo sapiens phospholipase C-like 1 (PLCL1), mRNA [NM_006226]	1.5	1.94	1.4	1.35		1.55		0.014
USP22	NM_015276	Homo sapiens mRNA for KIAA1063 protein, partial cds. [AB028986]	2.11	1.39	1.36	1.31		1.55		0.034
MMAA	NM_172250	Homo sapiens methylmalonic aciduria (cobalamin deficiency) cblA type (MMAA), mRNA [NM_172250]	1.24	2.04	1.2	1.7		1.54		0.05
DAGLA	NM_006133	Homo sapiens diacylglycerol lipase, alpha (DAGLA), mRNA [NM_006133]	1.95	1.52	1.35	1.35		1.54		0.016
RBBP5	NM_005057	Homo sapiens retinoblastoma binding protein 5 (RBBP5), mRNA [NM_005057]	1.77	1.69	1.32	1.39		1.54		0.01
HOXB3	NM_002146	Homo sapiens homeobox B3 (HOXB3), mRNA [NM_002146]	1.55	1.24	2.01	1.34		1.54		0.031
BAAT	NM_001701	Homo sapiens bile acid Coenzyme A: amino acid N-acyltransferase (glycine N-choloyltransferase) (BAAT), mRNA [NM_001701]	1.5	1.2	2.06	1.38		1.53		0.038
WNT7B	NM_058238	Homo sapiens wingless-type MMTV integration site family, member 7B (WNT7B), mRNA [NM_058238]	1.53	1.41	1.79	1.4		1.53		0.005
SLC2A4	NM_001042	Homo sapiens solute carrier family 2 (facilitated glucose transporter), member 4 (SLC2A4), mRNA [NM_001042]	2.15	1.26	1.31	1.4		1.53		0.047
OCRL	NM_000276	Homo sapiens oculocerebrorenal syndrome of Lowe (OCRL), transcript variant a, mRNA [NM_000276]	1.63	1.79	1.34	1.37		1.53		0.009
MAMDC2	NM_153267	Homo sapiens MAM domain containing 2 (MAMDC2), mRNA [NM_153267]	2	1.43	1.3	1.38		1.53		0.024
F7	NM_000131	Homo sapiens coagulation factor VII (serum prothrombin conversion accelerator) (F7), transcript variant 1, mRNA [NM_000131]	1.27	1.4	1.72	1.72		1.53		0.012
FAM60A	NM_001135812	Protein FAM60A (Tera protein homolog). [Source:Uniprot/SWISSPROT;Acc:Q9NP50] [ENST00000337682]	1.7	1.2	1.81	1.39		1.53		0.023
ZNF578	NM_001099694	Homo sapiens cDNA FLJ38243 fis, clone FCBBF2006882, moderately similar to ZINC FINGER PROTEIN 83. [AK095562]	1.75	1.59	1.35	1.41		1.53		0.006
ZNF703	NM_025069	Homo sapiens zinc finger protein 703 (ZNF703), mRNA [NM_025069]	1.41	1.24	1.42	2.04		1.53		0.033
WDR67	NM_145647	Homo sapiens WD repeat domain 67 (WDR67), mRNA [NM_145647]	1.17	1.25	1.85	1.82		1.52		0.046
RAB11FIP4	NM_032932	Homo sapiens RAB11 family interacting protein 4 (class II) (RAB11FIP4), mRNA [NM_032932]	1.04	1.57	1.7	1.78		1.52		0.046
FOXH1	NM_003923	Homo sapiens forkhead box H1 (FOXH1), mRNA [NM_003923]	1.29	1.31	1.92	1.56		1.52		0.022
C4orf15	NM_024511	Homo sapiens chromosome 4 open reading frame 15 (C4orf15), mRNA [NM_024511]	1.49	1.98	1.19	1.41		1.52		0.032
ZNF431	NM_133473	Homo sapiens zinc finger protein 431 (ZNF431), mRNA [NM_133473]	1.6	1.55	1.42	1.5		1.52		0
ZC3H10	NM_032786	Homo sapiens zinc finger CCCH-type containing 10 (ZC3H10), mRNA [NM_032786]	1.42	1.39	1.18	2.07		1.51		0.045
UEVLD	NM_018314	Homo sapiens UEV and lactate/malate dehyrogenase domains (UEVLD), transcript variant 2, mRNA [NM_018314]	1.97	1.38	1.32	1.38		1.51		0.023
THC2678806	NM_003865	HESX1_HUMAN (Q9UBX0) Homeobox expressed in ES cells 1 (Homeobox protein ANF) (hAnf), partial (70%) [THC2678806]	2.11	1.26	1.31	1.38		1.51		0.048
CRYBA1	NM_005208	Homo sapiens crystallin, beta A1 (CRYBA1), mRNA [NM_005208]	1.37	1.39	2.01	1.27		1.51		0.031
ZNF354A	NM_005649	Homo sapiens zinc finger protein 354A (ZNF354A), mRNA [NM_005649]	1.66	1.29	1.81	1.27		1.51		0.021
FLJ30092	NM_001109662	Homo sapiens cDNA FLJ30092 fis, clone BNGH41000029. [AK054654]	1.92	1.38	1.33	1.4		1.51		0.018
ZNF588	NM_016220	Homo sapiens zinc finger protein 588 (ZNF588), transcript variant 1, mRNA [NM_016220]	1.62	1.71	1.35	1.35		1.51		0.007
MPHOSPH9	NM_022782	Homo sapiens M-phase phosphoprotein 9 (MPHOSPH9), mRNA [NM_022782]	1.25	1.84	1.72	1.21		1.51		0.036
ROPN1L	NM_031916	Homo sapiens ropporin 1-like (ROPN1L), mRNA [NM_031916]	1.77	1.5	1.35	1.4		1.51		0.007
ZNF304	NM_020657	Homo sapiens zinc finger protein 304 (ZNF304), mRNA [NM_020657]	1.51	1.8	1.31	1.39		1.5		0.01
CIRBP	NM_001280	Homo sapiens cold inducible RNA binding protein (CIRBP), mRNA [NM_001280]	0.69	0.56	0.78	0.65		0.67		0.009
GJB2	NM_004004	Homo sapiens gap junction protein, beta 2, 26kDa (GJB2), mRNA [NM_004004]	0.55	0.85	0.74	0.54		0.67		0.033
NOLC1	NM_004741	Homo sapiens nucleolar and coiled-body phosphoprotein 1, mRNA (cDNA clone MGC:5049 IMAGE:2900024), complete cds. [BC006769]	0.83	0.67	0.68	0.5		0.67		0.03
ZNF313	NM_018683	Homo sapiens zinc finger protein 313 (ZNF313), mRNA [NM_018683]	0.69	0.77	0.6	0.62		0.67		0.005
DLG4	NM_001365	Homo sapiens discs, large homolog 4 (Drosophila) (DLG4), mRNA [NM_001365]	0.59	0.88	0.59	0.61		0.67		0.022
ACP6	NM_016361	Homo sapiens acid phosphatase 6, lysophosphatidic (ACP6), mRNA [NM_016361]	0.7	0.66	0.56	0.75		0.67		0.007
COPZ1	NM_016057	Homo sapiens coatomer protein complex, subunit zeta 1 (COPZ1), mRNA [NM_016057]	0.76	0.54	0.73	0.65		0.67		0.012
BOK	NM_032515	Homo sapiens BCL2-related ovarian killer (BOK), mRNA [NM_032515]	0.88	0.72	0.55	0.52		0.67		0.039
SMUG1	NM_014311	Homo sapiens single-strand-selective monofunctional uracil-DNA glycosylase 1 (SMUG1), mRNA [NM_014311]	0.68	0.88	0.55	0.55		0.67		0.031
LOC388524	NM_002295	Homo sapiens similar to Laminin receptor 1 (LOC388524), mRNA [NM_001005472]	0.73	0.78	0.63	0.51		0.67		0.021
IMPDH2	NM_000884	Homo sapiens IMP (inosine monophosphate) dehydrogenase 2 (IMPDH2), mRNA [NM_000884]	0.79	0.7	0.67	0.5		0.67		0.022
BOLA3	NM_212552	Homo sapiens bolA homolog 3 (E. coli) (BOLA3), transcript variant 1, mRNA [NM_212552]	0.79	0.75	0.5	0.62		0.66		0.027
NRXN2	NM_138732	Homo sapiens neurexin 2 (NRXN2), transcript variant alpha-2, mRNA [NM_138732]	0.91	0.59	0.51	0.65		0.66		0.038
GAPDH	NM_002046	Homo sapiens glyceraldehyde-3-phosphate dehydrogenase (GAPDH), mRNA [NM_002046]	0.76	0.7	0.62	0.57		0.66		0.007
PTOV1	NM_017432	Homo sapiens prostate tumor overexpressed gene 1 (PTOV1), mRNA [NM_017432]	0.7	0.71	0.7	0.54		0.66		0.009
BAT1	NM_004640	Homo sapiens HLA-B associated transcript 1 (BAT1), transcript variant 1, mRNA [NM_004640]	0.9	0.69	0.52	0.55		0.66		0.04
ZNF397	NM_032347	Homo sapiens zinc finger protein 397 (ZNF397), mRNA [NM_032347]	0.81	0.75	0.47	0.63		0.66		0.038
DERL1	NM_024295	Homo sapiens Der1-like domain family, member 1 (DERL1), mRNA [NM_024295]	0.82	0.74	0.59	0.51		0.66		0.028
MIF4GD	NM_020679	Homo sapiens MIF4G domain containing (MIF4GD), mRNA [NM_020679]	0.78	0.85	0.48	0.54		0.66		0.049
HEXA	NM_000520	Homo sapiens hexosaminidase A (alpha polypeptide) (HEXA), mRNA [NM_000520]	0.78	0.56	0.54	0.75		0.66		0.02
SDHA	NM_004168	Homo sapiens succinate dehydrogenase complex, subunit A, flavoprotein (Fp) (SDHA), nuclear gene encoding mitochondrial protein, mRNA [NM_004168]	0.84	0.68	0.63	0.49		0.66		0.031
ERP29	NM_006817	Homo sapiens endoplasmic reticulum protein 29 (ERP29), transcript variant 1, mRNA [NM_006817]	0.88	0.74	0.47	0.55		0.66		0.05
ATP6V0E2	NM_145230	Homo sapiens ATPase, H+ transporting V0 subunit e2 (ATP6V0E2), mRNA [NM_145230]	0.75	0.68	0.48	0.73		0.66		0.025
C7orf44	NM_018224	Homo sapiens chromosome 7 open reading frame 44 (C7orf44), mRNA [NM_018224]	0.84	0.63	0.55	0.61		0.66		0.018
INPP5F	NM_014937	Homo sapiens inositol polyphosphate-5-phosphatase F (INPP5F), transcript variant 1, mRNA [NM_014937]	0.74	0.7	0.63	0.56		0.66		0.006
PET112L	NM_004564	Homo sapiens PET112-like (yeast) (PET112L), mRNA [NM_004564]	0.69	0.7	0.56	0.68		0.66		0.004
RPL15	NM_002948	Homo sapiens ribosomal protein L15 (RPL15), mRNA [NM_002948]	0.84	0.64	0.65	0.5		0.66		0.026
ERGIC3	NM_198398	Homo sapiens ERGIC and golgi 3 (ERGIC3), transcript variant 1, mRNA [NM_198398]	0.8	0.73	0.46	0.64		0.66		0.036
RP11-78J21.1	NM_001011724	Homo sapiens heterogeneous nuclear ribonucleoprotein A1-like (LOC144983), transcript variant 1, mRNA [NM_001011724]	0.69	0.7	0.51	0.73		0.66		0.013
NOL6	NM_022917	Homo sapiens nucleolar protein family 6 (RNA-associated) (NOL6), transcript variant alpha, mRNA [NM_022917]	0.68	0.75	0.57	0.63		0.66		0.005
FLJ22222	NM_024648	Homo sapiens hypothetical protein FLJ22222 (FLJ22222), transcript variant 1, mRNA [NM_024648]	0.54	0.81	0.61	0.67		0.66		0.016
LOC388524	NM_002295	Homo sapiens similar to Laminin receptor 1 (LOC388524), mRNA [NM_001005472]	0.73	0.77	0.67	0.45		0.66		0.037
ATP1A4	NM_144699	Homo sapiens ATPase, Na+/K+ transporting, alpha 4 polypeptide (ATP1A4), transcript variant 1, mRNA [NM_144699]	0.85	0.55	0.63	0.6		0.66		0.019
NRSN2	NM_024958	Homo sapiens neurensin 2 (NRSN2), mRNA [NM_024958]	0.75	0.72	0.61	0.54		0.65		0.01
PSMA7	NM_002792	Homo sapiens proteasome (prosome, macropain) subunit, alpha type, 7 (PSMA7), mRNA [NM_002792]	0.89	0.51	0.57	0.64		0.65		0.034
RP11-78J21.1	NM_001011724	Homo sapiens heterogeneous nuclear ribonucleoprotein A1-like (LOC144983), transcript variant 1, mRNA [NM_001011724]	0.74	0.66	0.57	0.64		0.65		0.004
TMEM118	NM_032814	Homo sapiens transmembrane protein 118 (TMEM118), mRNA [NM_032814]	0.94	0.57	0.49	0.62		0.65		0.048
ALG3	NM_005787	Homo sapiens asparagine-linked glycosylation 3 homolog (S. cerevisiae, alpha-1,3-mannosyltransferase) (ALG3), mRNA [NM_005787]	0.84	0.57	0.62	0.58		0.65		0.016
MVD	NM_002461	Homo sapiens mevalonate (diphospho) decarboxylase (MVD), mRNA [NM_002461]	0.77	0.78	0.61	0.46		0.65		0.038
HNRPA1	NM_002136	Homo sapiens heterogeneous nuclear ribonucleoprotein A1 (HNRPA1), transcript variant 1, mRNA [NM_002136]	0.66	0.71	0.51	0.73		0.65		0.013
YKT6	NM_006555	Homo sapiens YKT6 v-SNARE homolog (S. cerevisiae) (YKT6), mRNA [NM_006555]	0.85	0.56	0.46	0.74		0.65		0.047
FLJ20920	NM_025149	Homo sapiens hypothetical protein FLJ20920 (FLJ20920), mRNA [NM_025149]	0.56	0.87	0.5	0.69		0.65		0.034
ECT2	NM_018098	Homo sapiens epithelial cell transforming sequence 2 oncogene (ECT2), mRNA [NM_018098]	0.61	0.63	0.62	0.75		0.65		0.003
TMEM98	NM_015544	Homo sapiens transmembrane protein 98 (TMEM98), transcript variant 1, mRNA [NM_015544]	0.81	0.77	0.43	0.59		0.65		0.05
LOC388524	NM_001089588	Homo sapiens similar to Laminin receptor 1 (LOC388524), mRNA [NM_001005472]	0.74	0.75	0.63	0.49		0.65		0.02
BCAP31	NM_005745	Homo sapiens B-cell receptor-associated protein 31 (BCAP31), mRNA [NM_005745]	0.67	0.6	0.57	0.76		0.65		0.007
ARF3	NM_001659	Homo sapiens ADP-ribosylation factor 3 (ARF3), mRNA [NM_001659]	0.85	0.63	0.56	0.56		0.65		0.021
BAIAP2L1	NM_018842	Homo sapiens BAI1-associated protein 2-like 1 (BAIAP2L1), mRNA [NM_018842]	0.57	0.8	0.71	0.52		0.65		0.021
ABHD4	NM_022060	Homo sapiens abhydrolase domain containing 4 (ABHD4), mRNA [NM_022060]	0.81	0.58	0.65	0.56		0.65		0.012
MGC13017	NM_080656	Homo sapiens similar to RIKEN cDNA A430101B06 gene (MGC13017), mRNA [NM_080656]	0.92	0.6	0.52	0.56		0.65		0.037
EPB41L4B	NM_018424	Homo sapiens erythrocyte membrane protein band 4.1 like 4B (EPB41L4B), transcript variant 1, mRNA [NM_018424]	0.68	0.64	0.46	0.81		0.65		0.032
RNPEP	NM_020216	Homo sapiens arginyl aminopeptidase (aminopeptidase B) (RNPEP), mRNA [NM_020216]	0.79	0.69	0.45	0.66		0.65		0.034
SNX15	NM_013306	Homo sapiens sorting nexin 15 (SNX15), transcript variant A, mRNA [NM_013306]	0.59	0.88	0.66	0.46		0.65		0.041
FARP1	NM_005766	Homo sapiens FERM, RhoGEF (ARHGEF) and pleckstrin domain protein 1 (chondrocyte-derived) (FARP1), transcript variant 1, mRNA [NM_005766]	0.74	0.67	0.51	0.68		0.65		0.011
EFEMP2	NM_016938	Homo sapiens EGF-containing fibulin-like extracellular matrix protein 2 (EFEMP2), mRNA [NM_016938]	0.76	0.72	0.5	0.6		0.65		0.019
ARD1B	NM_032693	MGC10646 protein (Fragment). [Source:Uniprot/SPTREMBL;Acc:Q9BSU3] [ENST00000286794]	0.83	0.73	0.51	0.52		0.65		0.033
KLHDC8B	NM_173546	Homo sapiens kelch domain containing 8B (KLHDC8B), mRNA [NM_173546]	0.82	0.54	0.55	0.67		0.64		0.019
GJB2	NM_004004	Homo sapiens gap junction protein, beta 2, 26kDa (GJB2), mRNA [NM_004004]	0.59	0.86	0.58	0.54		0.64		0.022
ECHS1	NM_004092	Homo sapiens enoyl Coenzyme A hydratase, short chain, 1, mitochondrial (ECHS1), nuclear gene encoding mitochondrial protein, mRNA [NM_004092]	0.85	0.73	0.49	0.51		0.64		0.041
P4HB	NM_000918	Homo sapiens procollagen-proline, 2-oxoglutarate 4-dioxygenase (proline 4-hydroxylase), beta polypeptide (P4HB), mRNA [NM_000918]	0.82	0.64	0.49	0.62		0.64		0.023
SEC14L2	NM_012429	Homo sapiens SEC14-like 2 (S. cerevisiae) (SEC14L2), mRNA [NM_012429]	0.53	0.63	0.73	0.68		0.64		0.007
LRRC4	NM_022143	Homo sapiens leucine rich repeat containing 4 (LRRC4), mRNA [NM_022143]	0.7	0.72	0.56	0.59		0.64		0.006
RFC3	NM_002915	Homo sapiens replication factor C (activator 1) 3, 38kDa (RFC3), transcript variant 1, mRNA [NM_002915]	0.69	0.51	0.81	0.56		0.64		0.022
NSFL1C	NM_016143	Homo sapiens NSFL1 (p97) cofactor (p47) (NSFL1C), transcript variant 1, mRNA [NM_016143]	0.81	0.72	0.43	0.6		0.64		0.04
TM7SF3	NM_016551	Homo sapiens transmembrane 7 superfamily member 3 (TM7SF3), mRNA [NM_016551]	0.68	0.77	0.56	0.55		0.64		0.011
TPP1	NM_000391	Homo sapiens tripeptidyl peptidase I (TPP1), mRNA [NM_000391]	0.87	0.59	0.56	0.54		0.64		0.024
PSAT1	NM_058179	Homo sapiens phosphoserine aminotransferase 1 (PSAT1), transcript variant 1, mRNA [NM_058179]	0.67	0.68	0.73	0.46		0.64		0.022
APITD1	NM_199295	Homo sapiens apoptosis-inducing, TAF9-like domain 1 (APITD1), transcript variant B, mRNA [NM_199295]	0.78	0.74	0.49	0.54		0.64		0.026
ELP2	NM_018255	Homo sapiens signal transducer and activator of transcription 3 interacting protein 1 (STATIP1), mRNA [NM_018255]	0.79	0.68	0.58	0.48		0.63		0.022
CYP2C8	NM_000770	Homo sapiens cytochrome P450, family 2, subfamily C, polypeptide 8 (CYP2C8), mRNA [NM_000770]	0.57	0.8	0.64	0.53		0.63		0.013
EXOSC5	NM_020158	Homo sapiens exosome component 5 (EXOSC5), mRNA [NM_020158]	0.81	0.64	0.44	0.65		0.63		0.031
SCOTIN	NM_016479	Homo sapiens scotin (SCOTIN), mRNA [NM_016479]	0.81	0.61	0.53	0.59		0.63		0.014
EIF4B	NM_001417	Homo sapiens eukaryotic translation initiation factor 4B (EIF4B), mRNA [NM_001417]	0.74	0.63	0.51	0.65		0.63		0.009
TRIM5	NM_033092	Homo sapiens tripartite motif-containing 5 (TRIM5), transcript variant gamma, mRNA [NM_033092]	0.55	0.78	0.71	0.48		0.63		0.022
PGD	NM_002631	Homo sapiens phosphogluconate dehydrogenase (PGD), mRNA [NM_002631]	0.77	0.72	0.44	0.58		0.63		0.03
GDI2	NM_001494	Homo sapiens GDP dissociation inhibitor 2 (GDI2), mRNA [NM_001494]	0.74	0.58	0.78	0.42		0.63		0.04
TMEM147	NM_032635	Homo sapiens transmembrane protein 147 (TMEM147), mRNA [NM_032635]	0.83	0.71	0.55	0.43		0.63		0.042
SIRPB2	NM_001122962	Homo sapiens cDNA FLJ38180 fis, clone FCBBF1000121, weakly similar to Homo sapiens mRNA for SHPS-1. [AK095499]	0.58	0.82	0.62	0.49		0.63		0.021
RAI14	NM_015577	Homo sapiens retinoic acid induced 14 (RAI14), mRNA [NM_015577]	0.69	0.73	0.44	0.66		0.63		0.025
MARCKSL1	NM_023009	Homo sapiens MARCKS-like 1 (MARCKSL1), mRNA [NM_023009]	0.67	0.65	0.5	0.69		0.63		0.009
ZDHHC24	NM_207340	Homo sapiens zinc finger, DHHC-type containing 24 (ZDHHC24), mRNA [NM_207340]	0.84	0.72	0.48	0.46		0.63		0.044
LDHA	NM_005566	Homo sapiens lactate dehydrogenase A (LDHA), mRNA [NM_005566]	0.79	0.5	0.58	0.64		0.63		0.016
SLC25A26	NM_173471	Homo sapiens solute carrier family 25, member 26 (SLC25A26), mRNA [NM_173471]	0.76	0.67	0.49	0.59		0.63		0.015
DBNL	NM_014063	Homo sapiens drebrin-like (DBNL), transcript variant 1, mRNA [NM_014063]	0.66	0.69	0.45	0.7		0.63		0.019
OIP5	NM_007280	Homo sapiens Opa interacting protein 5 (OIP5), mRNA [NM_007280]	0.45	0.59	0.67	0.79		0.62		0.027
PDIA3	NM_005313	Homo sapiens protein disulfide isomerase family A, member 3 (PDIA3), mRNA [NM_005313]	0.89	0.62	0.48	0.5		0.62		0.038
HEMK1	NM_016173	Homo sapiens HemK methyltransferase family member 1 (HEMK1), mRNA [NM_016173]	0.51	0.87	0.63	0.49		0.62		0.032
COX19	NM_001031617	Homo sapiens COX19 cytochrome c oxidase assembly homolog (S. cerevisiae) (COX19), mRNA [NM_001031617]	0.67	0.72	0.51	0.6		0.62		0.008
TMEM101	NM_032376	Homo sapiens transmembrane protein 101 (TMEM101), mRNA [NM_032376]	0.8	0.57	0.65	0.47		0.62		0.022
ART5	NM_053017	Homo sapiens ADP-ribosyltransferase 5 (ART5), transcript variant 1, mRNA [NM_053017]	0.85	0.56	0.6	0.47		0.62		0.027
FEN1	NM_004111	Homo sapiens flap structure-specific endonuclease 1 (FEN1), mRNA [NM_004111]	0.65	0.68	0.59	0.56		0.62		0.002
C10orf125	NM_198472	Homo sapiens chromosome 10 open reading frame 125 (C10orf125), mRNA [NM_198472]	0.69	0.6	0.59	0.59		0.62		0.001
STMN3	NM_015894	Homo sapiens stathmin-like 3 (STMN3), mRNA [NM_015894]	0.82	0.71	0.54	0.4		0.62		0.046
CPS1	NM_001875	Homo sapiens carbamoyl-phosphate synthetase 1, mitochondrial (CPS1), mRNA [NM_001875]	0.69	0.7	0.46	0.62		0.62		0.014
FKBP11	NM_016594	Homo sapiens FK506 binding protein 11, 19 kDa (FKBP11), mRNA [NM_016594]	0.78	0.71	0.49	0.48		0.62		0.026
HOXC9	NM_006897	Homo sapiens homeobox C9 (HOXC9), mRNA [NM_006897]	0.76	0.66	0.37	0.66		0.61		0.045
EBPL	NM_032565	Homo sapiens emopamil binding protein-like (EBPL), mRNA [NM_032565]	0.77	0.79	0.48	0.42		0.61		0.047
IGFBP2	NM_000597	Homo sapiens insulin-like growth factor binding protein 2, 36kDa (IGFBP2), mRNA [NM_000597]	0.87	0.57	0.53	0.47		0.61		0.031
PRRT2	NM_145239	Homo sapiens proline-rich transmembrane protein 2 (PRRT2), mRNA [NM_145239]	0.78	0.59	0.41	0.66		0.61		0.033
TSC22D4	NM_030935	Homo sapiens TSC22 domain family, member 4 (TSC22D4), mRNA [NM_030935]	0.52	0.89	0.49	0.54		0.61		0.031
ZFPL1	NM_006782	Homo sapiens zinc finger protein-like 1 (ZFPL1), mRNA [NM_006782]	0.74	0.75	0.44	0.51		0.61		0.029
NUDT1	NM_198949	Homo sapiens nudix (nucleoside diphosphate linked moiety X)-type motif 1 (NUDT1), transcript variant 2B, mRNA [NM_198949]	0.79	0.59	0.53	0.53		0.61		0.013
LMAN2	NM_006816	Homo sapiens lectin, mannose-binding 2 (LMAN2), mRNA [NM_006816]	0.7	0.79	0.46	0.49		0.61		0.029
PHGDH	NM_006623	Homo sapiens phosphoglycerate dehydrogenase (PHGDH), mRNA [NM_006623]	0.66	0.63	0.6	0.53		0.6		0.002
RNASE2	NM_002934	Homo sapiens ribonuclease, RNase A family, 2 (liver, eosinophil-derived neurotoxin) (RNASE2), mRNA [NM_002934]	0.56	0.76	0.57	0.52		0.6		0.009
IDH2	NM_002168	Homo sapiens isocitrate dehydrogenase 2 (NADP+), mitochondrial (IDH2), mRNA [NM_002168]	0.79	0.62	0.5	0.5		0.6		0.017
ATP13A1	NM_020410	Homo sapiens ATPase type 13A1 (ATP13A1), mRNA [NM_020410]	0.86	0.57	0.43	0.55		0.6		0.033
GIYD1	NM_001014999	Homo sapiens GIY-YIG domain containing 1 (GIYD1), transcript variant 1, mRNA [NM_001014999]	0.73	0.58	0.54	0.56		0.6		0.005
KLK13	NM_015596	Homo sapiens kallikrein-related peptidase 13 (KLK13), mRNA [NM_015596]	0.56	0.79	0.52	0.53		0.6		0.013
ANKRD57	NM_023016	Homo sapiens ankyrin repeat domain 57 (ANKRD57), mRNA [NM_023016]	0.81	0.53	0.37	0.68		0.6		0.047
PPP1R3F	NM_033215	Homo sapiens protein phosphatase 1, regulatory (inhibitor) subunit 3F (PPP1R3F), mRNA [NM_033215]	0.75	0.73	0.47	0.44		0.6		0.03
EIF4B	NM_001417	Homo sapiens eukaryotic translation initiation factor 4B (EIF4B), mRNA [NM_001417]	0.77	0.5	0.58	0.54		0.6		0.011
PPIB	NM_000942	Homo sapiens peptidylprolyl isomerase B (cyclophilin B) (PPIB), mRNA [NM_000942]	0.78	0.72	0.49	0.4		0.6		0.041
CDCA5	NM_080668	Homo sapiens cell division cycle associated 5 (CDCA5), mRNA [NM_080668]	0.66	0.44	0.65	0.63		0.6		0.012
AKR1C1	NM_001353	Homo sapiens aldo-keto reductase family 1, member C1 (dihydrodiol dehydrogenase 1; 20-alpha (3-alpha)-hydroxysteroid dehydrogenase) (AKR1C1), mRNA [NM_001353]	0.48	0.82	0.67	0.41		0.6		0.039
A_32_P190944	NM_145259	Unknown	0.56	0.8	0.55	0.47		0.59		0.017
C16orf59	NM_025108	Homo sapiens chromosome 16 open reading frame 59 (C16orf59), mRNA [NM_025108]	0.54	0.6	0.48	0.74		0.59		0.009
C20orf96	NM_153269	Homo sapiens chromosome 20 open reading frame 96 (C20orf96), mRNA [NM_153269]	0.6	0.6	0.75	0.42		0.59		0.021
GOLPH2	NM_016548	Homo sapiens golgi phosphoprotein 2 (GOLPH2), transcript variant 1, mRNA [NM_016548]	0.78	0.66	0.55	0.37		0.59		0.04
LMAN2	NM_006816	Homo sapiens lectin, mannose-binding 2 (LMAN2), mRNA [NM_006816]	0.71	0.7	0.41	0.54		0.59		0.023
PLXNA4A	NM_020911	Homo sapiens mRNA for KIAA1550 protein, partial cds. [AB046770]	0.55	0.79	0.57	0.45		0.59		0.019
ESR1	NM_000125	Homo sapiens estrogen receptor 1 (ESR1), mRNA [NM_000125]	0.66	0.7	0.5	0.5		0.59		0.009
WDR64	NM_144625	Homo sapiens WD repeat domain 64 (WDR64), mRNA [NM_144625]	0.5	0.8	0.53	0.52		0.59		0.015
LRRC8E	NM_025061	Homo sapiens leucine rich repeat containing 8 family, member E (LRRC8E), mRNA [NM_025061]	0.64	0.59	0.37	0.75		0.59		0.033
RNASE2	NM_002934	Homo sapiens ribonuclease, RNase A family, 2 (liver, eosinophil-derived neurotoxin) (RNASE2), mRNA [NM_002934]	0.56	0.8	0.5	0.48		0.59		0.017
PRDX2	NM_181738	Homo sapiens peroxiredoxin 2 (PRDX2), nuclear gene encoding mitochondrial protein, transcript variant 3, mRNA [NM_181738]	0.74	0.76	0.4	0.43		0.58		0.044
ERLIN2	NM_001003790	Homo sapiens ER lipid raft associated 2 (ERLIN2), transcript variant 2, mRNA [NM_001003790]	0.73	0.72	0.38	0.49		0.58		0.036
STOX1	NM_152709	Homo sapiens storkhead box 1 (STOX1), mRNA [NM_152709]	0.56	0.41	0.47	0.89		0.58		0.04
HIST1H1B	NM_005322	Homo sapiens histone cluster 1, H1b (HIST1H1B), mRNA [NM_005322]	0.56	0.8	0.33	0.62		0.58		0.048
PRDM5	NM_018699	Homo sapiens PR domain containing 5 (PRDM5), mRNA [NM_018699]	0.89	0.45	0.38	0.58		0.57		0.048
FAM79B	NM_198485	Homo sapiens family with sequence similarity 79, member B (FAM79B), mRNA [NM_198485]	0.55	0.78	0.63	0.33		0.57		0.045
CDT1	NM_030928	Homo sapiens chromatin licensing and DNA replication factor 1 (CDT1), mRNA [NM_030928]	0.46	0.7	0.58	0.55		0.57		0.007
GSC	NM_173849	Homo sapiens goosecoid (GSC), mRNA [NM_173849]	0.56	0.8	0.48	0.44		0.57		0.021
TM7SF4	NM_030788	Homo sapiens transmembrane 7 superfamily member 4 (TM7SF4), mRNA [NM_030788]	0.44	0.87	0.41	0.54		0.57		0.036
TFF3	NM_003226	Homo sapiens trefoil factor 3 (intestinal) (TFF3), mRNA [NM_003226]	0.62	0.39	0.38	0.86		0.56		0.049
NUBPL	NM_025152	Homo sapiens nucleotide binding protein-like (NUBPL), mRNA [NM_025152]	0.74	0.68	0.51	0.31		0.56		0.047
SFMBT2	NM_001029880	Homo sapiens Scm-like with four mbt domains 2 (SFMBT2), mRNA [NM_001029880]	0.57	0.78	0.56	0.33		0.56		0.039
SLC2A6	NM_017585	Homo sapiens solute carrier family 2 (facilitated glucose transporter), member 6 (SLC2A6), mRNA [NM_017585]	0.56	0.79	0.37	0.51		0.56		0.029
TREM1	NM_018643	Homo sapiens triggering receptor expressed on myeloid cells 1 (TREM1), mRNA [NM_018643]	0.72	0.46	0.62	0.41		0.55		0.017
ENPP3	NM_005021	Homo sapiens ectonucleotide pyrophosphatase/phosphodiesterase 3 (ENPP3), mRNA [NM_005021]	0.56	0.41	0.41	0.83		0.55		0.032
GRTP1	NM_024719	Homo sapiens growth hormone regulated TBC protein 1 (GRTP1), mRNA [NM_024719]	0.55	0.46	0.74	0.47		0.55		0.011
DHRS9	NM_005771	Homo sapiens dehydrogenase/reductase (SDR family) member 9 (DHRS9), transcript variant 1, mRNA [NM_005771]	0.56	0.69	0.43	0.53		0.55		0.008
MAGED1	NM_001005333	Homo sapiens melanoma antigen family D, 1 (MAGED1), transcript variant 1, mRNA [NM_001005333]	0.7	0.63	0.3	0.57		0.55		0.043
TTC30A	NM_152275	Homo sapiens tetratricopeptide repeat domain 30A (TTC30A), mRNA [NM_152275]	0.8	0.63	0.41	0.37		0.55		0.039
DNAJC5B	NM_033105	Homo sapiens DnaJ (Hsp40) homolog, subfamily C, member 5 beta (DNAJC5B), mRNA [NM_033105]	0.56	0.8	0.43	0.43		0.55		0.024
CLDN1	NM_021101	Homo sapiens claudin 1 (CLDN1), mRNA [NM_021101]	0.61	0.75	0.48	0.36		0.55		0.027
CAPN11	NM_007058	Homo sapiens calpain 11 (CAPN11), mRNA [NM_007058]	0.56	0.79	0.31	0.55		0.55		0.044
NPW	NM_001099456	Neuropeptide W precursor (Preproprotein L8) (hPPL8) [Contains: Neuropeptide W-23 (NPW23) (hL8); Neuropeptide W-30 (NPW30) (hL8C)]. [Source:Uniprot/SWISSPROT;Acc:Q8N729] [ENST00000329610]	0.57	0.59	0.49	0.54		0.55		0.001
CLEC5A	NM_013252	Homo sapiens C-type lectin domain family 5, member A (CLEC5A), mRNA [NM_013252]	0.55	0.79	0.41	0.44		0.55		0.023
ESR1	NM_000125	Homo sapiens estrogen receptor 1 (ESR1), mRNA [NM_000125]	0.58	0.63	0.34	0.62		0.54		0.024
APOC1	NM_001645	Homo sapiens apolipoprotein C-I (APOC1), mRNA [NM_001645]	0.6	0.76	0.36	0.44		0.54		0.028
APOC1	NM_001645	Homo sapiens apolipoprotein C-I (APOC1), mRNA [NM_001645]	0.69	0.76	0.32	0.37		0.54		0.048
ERC2	NM_015576	Homo sapiens ELKS/RAB6-interacting/CAST family member 2 (ERC2), mRNA [NM_015576]	0.56	0.8	0.29	0.48		0.53		0.046
IL11	NM_000641	Homo sapiens interleukin 11 (IL11), mRNA [NM_000641]	0.62	0.53	0.62	0.37		0.53		0.013
DPYS	NM_001385	Homo sapiens dihydropyrimidinase (DPYS), mRNA [NM_001385]	0.57	0.29	0.7	0.57		0.53		0.037
PCK2	NM_004563	Homo sapiens phosphoenolpyruvate carboxykinase 2 (mitochondrial) (PCK2), nuclear gene encoding mitochondrial protein, transcript variant 1, mRNA [NM_004563]	0.66	0.54	0.56	0.36		0.53		0.014
BMP7	NM_001719	Homo sapiens bone morphogenetic protein 7 (osteogenic protein 1) (BMP7), mRNA [NM_001719]	0.46	0.65	0.48	0.5		0.52		0.003
ZDHHC21	NM_178566	Homo sapiens zinc finger, DHHC-type containing 21 (ZDHHC21), mRNA [NM_178566]	0.65	0.56	0.47	0.37		0.51		0.011
FEN1	NM_004111	Homo sapiens flap structure-specific endonuclease 1 (FEN1), mRNA [NM_004111]	0.66	0.58	0.45	0.35		0.51		0.015
UNQ338	NM_001039792	Homo sapiens LGLL338 (LOC646962), mRNA [NM_001039792]	0.56	0.8	0.33	0.34		0.51		0.039
NFKBIL2	NM_013432	Homo sapiens nuclear factor of kappa light polypeptide gene enhancer in B-cells inhibitor-like 2 (NFKBIL2), mRNA [NM_013432]	0.69	0.62	0.48	0.25		0.51		0.046
ATPBD4	NM_080650	Homo sapiens ATP binding domain 4 (ATPBD4), mRNA [NM_080650]	0.73	0.65	0.36	0.29		0.51		0.045
CD1A	NM_001763	Homo sapiens CD1a molecule (CD1A), mRNA [NM_001763]	0.57	0.8	0.35	0.31		0.51		0.041
PTCHD1	NM_173495	Homo sapiens patched domain containing 1 (PTCHD1), mRNA [NM_173495]	0.56	0.46	0.55	0.44		0.5		0.001
CPS1	NM_001875	Homo sapiens carbamoyl-phosphate synthetase 1, mitochondrial (CPS1), mRNA [NM_001875]	0.57	0.65	0.25	0.53		0.5		0.04
FCRL2	NM_030764	Homo sapiens Fc receptor-like 2 (FCRL2), transcript variant 1, mRNA [NM_138738]	0.56	0.79	0.37	0.27		0.5		0.046
RPL23	NM_000978	Homo sapiens ribosomal protein L23 (RPL23), mRNA [NM_000978]	0.67	0.69	0.34	0.27		0.49		0.046
DSN1	NM_024918	Homo sapiens DSN1, MIND kinetochore complex component, homolog (S. cerevisiae) (DSN1), mRNA [NM_024918]	0.64	0.73	0.27	0.31		0.48		0.048
CPS1	NM_001875	Homo sapiens carbamoyl-phosphate synthetase 1, mitochondrial (CPS1), mRNA [NM_001875]	0.39	0.7	0.22	0.6		0.48		0.048
IQCA	NM_024726	Homo sapiens IQ motif containing with AAA domain (IQCA), mRNA [NM_024726]	0.36	0.79	0.49	0.25		0.47		0.042
THRSP	NM_003251	Homo sapiens thyroid hormone responsive (SPOT14 homolog, rat) (THRSP), mRNA [NM_003251]	0.49	0.67	0.25	0.47		0.47		0.027
GHRL	NM_016362	Homo sapiens ghrelin/obestatin preprohormone (GHRL), mRNA [NM_016362]	0.65	0.59	0.2	0.39		0.46		0.046
C1orf115	NM_024709	Homo sapiens chromosome 1 open reading frame 115 (C1orf115), mRNA [NM_024709]	0.9	0.36	0.25	0.3		0.45		0.046
KRTAP13-1	NM_181599	Homo sapiens keratin associated protein 13-1 (KRTAP13-1), mRNA [NM_181599]	0.79	0.27	0.42	0.34		0.45		0.032
LIN28	NM_024674	Homo sapiens lin-28 homolog (C. elegans) (LIN28), mRNA [NM_024674]	0.57	0.32	0.61	0.31		0.45		0.019
DPEP1	NM_004413	Homo sapiens dipeptidase 1 (renal) (DPEP1), mRNA [NM_004413]	0.38	0.42	0.71	0.28		0.45		0.021
HFE	NM_000410	Homo sapiens hemochromatosis (HFE), transcript variant 5, mRNA [NM_139005]	0.46	0.59	0.27	0.44		0.44		0.012
COCH	NM_004086	Homo sapiens coagulation factor C homolog, cochlin (Limulus polyphemus) (COCH), mRNA [NM_004086]	0.38	0.49	0.51	0.25		0.41		0.01
ABCC3	NM_003786	Homo sapiens ATP-binding cassette, sub-family C (CFTR/MRP), member 3 (ABCC3), mRNA [NM_003786]	0.56	0.52	0.27	0.26		0.4		0.019
FCRL5	NM_031281	Homo sapiens Fc receptor-like 5 (FCRL5), mRNA [NM_031281]	0.42	0.6	0.21	0.29		0.38		0.019
SPACA5	NM_205856	Homo sapiens sperm acrosome associated 5 (SPACA5), mRNA [NM_205856]	0.56	0.33	0.38	0.24		0.38		0.01
KCNS1	NM_002251	Homo sapiens potassium voltage-gated channel, delayed-rectifier, subfamily S, member 1 (KCNS1), mRNA [NM_002251]	0.37	0.71	0.3	0.13		0.38		0.046
CD1C	NM_001765	Homo sapiens CD1c molecule (CD1C), mRNA [NM_001765]	0.56	0.43	0.25	0.22		0.37		0.017
TIGD6	NM_030953	Homo sapiens tigger transposable element derived 6 (TIGD6), mRNA [NM_030953]	0.42	0.44	0.12	0.46		0.36		0.04
FLJ20105	NM_017669	Homo sapiens FLJ20105 protein (FLJ20105), transcript variant 2, mRNA [NM_001009954]	0.57	0.47	0.17	0.2		0.35		0.032
GINS4	NM_032336	Homo sapiens GINS complex subunit 4 (Sld5 homolog) (GINS4), mRNA [NM_032336]	0.31	0.66	0.23	0.2		0.35		0.022
OTUB2	NM_023112	Homo sapiens OTU domain, ubiquitin aldehyde binding 2 (OTUB2), mRNA [NM_023112]	0.56	0.2	0.17	0.38		0.33		0.022
RNF148	NM_198085	Homo sapiens ring finger protein 148 (RNF148), mRNA [NM_198085]	0.53	0.28	0.08	0.4		0.32		0.048
XYLB	NM_005108	Homo sapiens xylulokinase homolog (H. influenzae) (XYLB), mRNA [NM_005108]	0.56	0.46	0.11	0.14		0.32		0.044
PTPRD	NM_002839	Homo sapiens protein tyrosine phosphatase, receptor type, D (PTPRD), transcript variant 1, mRNA [NM_002839]	0.56	0.19	0.31	0.16		0.31		0.019
AIFM3	NM_001018060	Homo sapiens apoptosis-inducing factor, mitochondrion-associated, 3 (AIFM3), transcript variant 1, mRNA [NM_144704]	0.35	0.52	0.23	0.12		0.3		0.024
TSPAN33	NM_178562	Homo sapiens tetraspanin 33 (TSPAN33), mRNA [NM_178562]	0.5	0.19	0.21	0.19		0.27		0.01
NYD-SP21	NM_032597	Homo sapiens MS4A13 protein (NYD-SP21), transcript variant 1, mRNA [NM_032597]	0.56	0.05	0.25	0.13		0.25		0.041
1Genes differentially expressed between SP and MP in 4 primary CMM as analyzed by microarray (≥1.5-fold, p<0.05). Genes differentially expressed in ≥3 of the 4 tumors samples are indicated in bold.
2Fold up- or downregulation in SP versus MP (average of the 4 patient samples, Pt.1-4).

## Sheet: Table S3
Table S3. GSEA of genes upregulated in the SP versus MP of primary melanomas
Overlap Results
Collection(s):
# overlaps shown:	50
# genesets in collections:	2392
# genes in comparison (n):	137
# genes in collections (N):	22007
Gene Set Name	# Genes in Gene Set (K)	Description	# Genes in Overlap (k)	k/K	p value
NIKOLSKY_BREAST_CANCER_19Q13.1_AMPLICON	22	Genes within amplicon 19q13.1 identified in a copy number alterations study of 191 breast tumor samples.	3	0.1364	3.33E-4
BROWNE_HCMV_INFECTION_6HR_UP	70	Genes up-regulated in primary fibroblast cell culture point after infection with HCMV (AD169 strain) at 6 h time point that were not up-regulated at the previous time point, 4 h.	4	0.0571	9.59E-4
PEREZ_TP63_TARGETS	359	Genes up-regulated in the HMEC cells (primary mammary epithelium) upon expression of the transcriptionally active isoform of TP63 [Gene ID=8626] off adenoviral vector.	8	0.0223	1.87E-3
CHEN_HOXA5_TARGETS_9HR_DN	42	Differentially expressed genes 9 hr after tinduction of HoxA5 [Gene ID=3205] expression in a breast cancer cell line.	3	0.0714	2.27E-3
YAO_TEMPORAL_RESPONSE_TO_PROGESTERONE_CLUSTER_6	91	Genes co-regulated in uterus during a time course response to progesterone [PubChem=5994]: SOM cluster 6.	4	0.0440	2.53E-3
ZHAN_MULTIPLE_MYELOMA_PR_DN	45	Top 50 down-regulated genes in cluster PR of multiple myeloma samples characterized by increased expression of proliferation and cell cycle genes.	3	0.0667	2.77E-3
FINETTI_BREAST_CANCERS_KINOME_GRAY	13	Genes in the gray cluster of protein kinases distinguishing between luminal A and basal breast cancer subtypes.	2	0.1538	2.87E-3
LE_EGR2_TARGETS_DN	110	Genes down-regulated in P14 nerves of transgenic mice having hypomorhic (reduced function) allele of EGR2 [Gene ID=1959].	4	0.0364	4.99E-3
CADWELL_ATG16L1_TARGETS_UP	112	Genes up-regulated in Paneth cell (part of intestiinal epithelium) of mice with hypomorphic (reduced function) form of ATG16L1 [Gene ID=55054].	4	0.0357	5.31E-3
FLECHNER_BIOPSY_KIDNEY_TRANSPLANT_REJECTED_VS_OK_DN	557	Genes differentially expressed in kidney biopsies from patients with acute transplant rejection compared to the biopsies from patients with well functioning kidneys more than 1-year post transplant.	9	0.0162	8.21E-3
ZHOU_INFLAMMATORY_RESPONSE_FIMA_DN	282	Genes down-regulated in macrophages by P.gingivalis FimA pathogen.	6	0.0213	8.54E-3
KAYO_CALORIE_RESTRICTION_MUSCLE_DN	68	Downregulated in the vastus lateralis muscle of middle aged rhesus monkeys subjected to caloric restriction since young adulthood vs age matched controls	3	0.0441	8.81E-3
GOZGIT_ESR1_TARGETS_DN	776	Genes down-regulated in TMX2-28 cells (breast cancer) which do not express ESR1 [Gene ID=2099]) compared to the parental MCF7 cells which do.	11	0.0142	9.29E-3
XU_AKT1_TARGETS_6HR	24	Genes up-regulated in DU-145 cells (prostate cancer) expressing a dominant negative form of AKT1 [Gene ID=207] upon sham-treatment for 6 hr (as a control for the HGF [Gene ID=3082] experiments).	2	0.0833	9.71E-3
FLECHNER_BIOPSY_KIDNEY_TRANSPLANT_OK_VS_DONOR_UP	573	Genes diffierentially expressed in kidney biopsies from patients with well functioning kidneys more than 1-year post transplant compared to the biopsies from normal living kidney donors.	9	0.0157	9.77E-3
CORRE_MULTIPLE_MYELOMA_UP	73	Genes up-regulated in multiple myeloma (MM) bone marrow mesenchymal stem cells.	3	0.0411	1.07E-2
NOJIMA_SFRP2_TARGETS_DN	26	Cellular proliferation, growth, apoptosis and Wnt signaling genes up-regulated in SNU638 cells (gastric cancer) by overexpression of SFRP2 [Gene ID=6423] off a plasmid vector.	2	0.0769	1.13E-2
ZHU_CMV_8_HR_DN	31	Down-regulated at 8 h following infection of primary human foreskin fibroblasts with CMV	2	0.0645	1.59E-2
LU_AGING_BRAIN_UP	156	Genes up-regulated in postmortem brain frontal cortex samples from old subjects compared to those from the young ones.	4	0.0256	1.65E-2
WANG_METHYLATED_IN_BREAST_CANCER	32	Genes up-regulated in MDA468 cells (breast cancer) vs DU99 cells (normal breast) after treatment with azacytidine [PubChem=9444].	2	0.0625	1.69E-2
BROWNE_HCMV_INFECTION_14HR_UP	162	Genes up-regulated in primary fibroblast cell culture after infection with HCMV (AD169 strain) at 14 h time point that were not up-regulated at the previous time point, 12 h.	4	0.0247	1.87E-2
GENTILE_UV_RESPONSE_CLUSTER_D2	34	Cluster d2: genes down-regulated consistently in WS1 cells (fibroblast) between 6 h and 24 h after irradiation with high dose UV-C.	2	0.0588	1.89E-2
SAKAI_CHRONIC_HEPATITIS_VS_LIVER_CANCER_DN	35	Selected genes down-regulated in peripheral blood monocytes (PBMC) of patients with hepatocellular carcinoma (HCC) compared to those with chronic hepatitis.	2	0.0571	0.02
SILIGAN_BOUND_BY_EWS_FLT1_FUSION	36	Genes bound by EWSR1-FLT1 [Gene ID=2130, 2321] fusion but whose expression did not change in STA-ET-7.2 cells (Ewing's sarcoma) after knockdown of EWSR1-FLT1 by RNAi.	2	0.0556	2.11E-2
TOYOTA_TARGETS_OF_MIR34B_AND_MIR34C	460	Genes down-regulated in HCT116 cells (colon cancer) upon expression of MIR34B or MIR34C [Gene ID=407041, 407042] microRNAs.	7	0.0152	2.52E-2
ROPERO_HDAC2_TARGETS	103	Genes up-regulated genes in cell lines with HDAC2 [Gene ID=3066] loss of function (LOS).	3	0.0291	2.66E-2
GRADE_COLON_VS_RECTAL_CANCER_DN	41	Genes down-regulated in rectal but up-regulated in colon carcinoma compared to normal mucosa samples.	2	0.0488	2.69E-2
OKUMURA_INFLAMMATORY_RESPONSE_LPS	184	Genes up-regulated in mast cells (MC) after stimulation with a bacterial lipopolysaccharide (LPS).	4	0.0217	2.82E-2
CHEN_LVAD_SUPPORT_OF_FAILING_HEART_DN	42	Down-regulated genesin the left ventricle myocardium of patients with heart failure following implantation of LVAD (left ventricular assist device).	2	0.0476	2.82E-2
LINDGREN_BLADDER_CANCER_HIGH_RECURRENCE	43	Genes up-regulated among the high recurrence rate urothelial cell carcinoma (UCC) tumors.	2	0.0465	2.94E-2
CHEN_NEUROBLASTOMA_COPY_NUMBER_GAINS	46	High-grade amplification (copy number, CN???5) detected in primary neuroblastoma samples.	2	0.0435	3.33E-2
NIKOLSKY_BREAST_CANCER_12Q13_Q21_AMPLICON	46	Genes within amplicon 12q13-q21 identified in a copy number alterations study of 191 breast tumor samples.	2	0.0435	3.33E-2
LAIHO_COLORECTAL_CANCER_SERRATED_UP	113	Genes up-regulated in serrated vs conventional colorectal carcinoma (CRC) samples.	3	0.0265	3.37E-2
PEREZ_TP53_TARGETS	1191	Genes up-regulated in the HMEC cells (primary mammary epithelium) upon expression of TP53 [Gene ID=7157] off adenoviral vector.	13	0.0109	3.48E-2
BEGUM_TARGETS_OF_PAX3_FOXO1_FUSION_UP	50	Genes up-regulated in SaOS-2 cells (osteosarcoma) upon expression of PAX3-FOXO1 [Gene ID=5077, 2308] fusion protein off an adenoviral vector.	2	0.0400	3.88E-2
LUCAS_HNF4A_TARGETS_UP	50	Genes up-regulated in Tet-On HEK293 cells (embryonic kidney) by expression of HNF4A [Gene ID=3172].	2	0.0400	3.88E-2
PEREZ_TP53_AND_TP63_TARGETS	205	Genes up-regulated in HMEC cells (primary mammary epithelium) upon expression of both of TP53 [Gene ID=7157] and the transcriptionally active isoform of TP63 [Gene ID=8626] off adenoviral vectors.	4	0.0195	3.95E-2
DACOSTA_UV_RESPONSE_VIA_ERCC3_DN	855	Genes down-regulated in fibroblasts expressing mutant forms of ERCC3 [Gene ID=2071] after UV irradiation.	10	0.0117	4.13E-2
DOUGLAS_BMI1_TARGETS_UP	512	Genes up-regulated in A4573 cells (Ewing's sarcoma, ESFT) after knockdown of BMI1 [Gene ID=648] by RNAi.	7	0.0137	4.14E-2
TOOKER_GEMCITABINE_RESISTANCE_DN	124	Down-regulated genes in Calu3 cells (non-small cell lung cancer, NSCLC) resistant to gemcitabine [PubChem=3461] compared to the parental line sensitive to the drug.	3	0.0242	4.25E-2
TOOKER_RESPONSE_TO_BEXAROTENE_UP	124	Up-regulated genes in Calu3 cells (non-small lung cancer cells, NSCLC) resitant to gemcitabine [PubChem=3461] in response to bexarotene [PubChem=82146].	3	0.0242	4.25E-2
GEORGES_TARGETS_OF_MIR192_AND_MIR215	860	Genes down-regulated in HCT116 cells (colon cancer) by expression of MIR192 or MIR215 [Gene ID=406967, 406997] at 24 h.	10	0.0116	4.26E-2
BROWNE_HCMV_INFECTION_4HR_UP	54	Genes up-regulated in primary fibroblast cell culture point after infection with HCMV (AD169 strain) at 4 h time point that were not up-regulated at the previous time point, 2 h.	2	0.0370	4.46E-2
RIGGINS_TAMOXIFEN_RESISTANCE_DN	221	Genes down-regulated SUM44/LCCTam cells (breast cancer) resistant to 4-hydroxytamoxifen [PubChem=63062] relative to the parental SUM44 cells sensitive to the drug.	4	0.0181	4.96E-2
ASTIER_INTEGRIN_SIGNALING	59	Integrin signaling signature in precursor B leukemia (PBL) cells: fibronectin (FN1) [Gene ID=2335] vs control treatment with poly-L-lysine.	2	0.0339	5.23E-2
GAURNIER_PSMD4_TARGETS	59	Inflammatory cytokines, chemokines and their cognate receptors up-regulated in THP-1 cells (monocyte) after treatment with PSMD4 [Gene ID=5710].	2	0.0339	5.23E-2
LEE_LIVER_CANCER_MYC_TGFA_UP	59	Genes up-regulated in hepatocellular carcinoma (HCC) tissue of MYC and TGFA [Gene ID=4609, 7039] double transgenic mice.	2	0.0339	5.23E-2
BILD_SRC_ONCOGENIC_SIGNATURE	60	Genes selected in supervised analyses to discriminate cells expressing c-Src (CSK) [Gene ID=1445] from control cells expressing GFP.	2	0.0333	5.39E-2
NUYTTEN_NIPP1_TARGETS_DN	777	Genes down-regulated in PC3 cells (prostate cancer) after knockdown of NIPP1 [Gene ID=5511] by RNAi.	9	0.0116	5.41E-2
COLDREN_GEFITINIB_RESISTANCE_DN	228	Genes down-regulated in NSCLC (non-small cell lung carcinoma) cell lines resistant to gefitinib [PubChem=123631] compared to the sensitive ones.	4	0.0175	5.44E-2
1Gene Set Enrichment Analysis (GSEA) of the 142 human ENSEMBL IDs upregulated in the SP versus MP in ≥3 of the 4 microarrayed primary CMM (≥1.5-fold, p<0.05).

## Sheet: Table S4
Table S4. GSEA of genes downregulated in the SP versus MP of primary melanomas
Overlap Results
Collection(s):
# overlaps shown:	50
# genesets in collections:	2392
# genes in comparison (n):	106
# genes in collections (N):	22007
Gene Set Name	# Genes in Gene Set (K)	Description	# Genes in Overlap (k)	k/K	p value
LI_AMPLIFIED_IN_LUNG_CANCER	165	Genes with increased copy number that correlates with increased expression across six different lung adenocarcinoma cell lines.	7	0.0424	1.53E-5
ACEVEDO_LIVER_CANCER_DN	539	Genes down-regulated in hepatocellular carcinoma (HCC) compared to normal liver samples.	11	0.0204	5.86E-5
NUYTTEN_EZH2_TARGETS_DN	915	Genes down-regulated in PC3 cells (prostate cancer) after knockdown of EZH2 [Gene ID=2146] by RNAi.	14	0.0153	1.26E-4
CASORELLI_ACUTE_PROMYELOCYTIC_LEUKEMIA_DN	670	Genes down-regulated in APL (acute promyeolocytic leukemia) blasts expressing PML-RARA fusion [Gene ID=5371, 5914] compared to normal promyeloblasts.	11	0.0164	3.88E-4
BENPORATH_ES_1	378	Set 'ES exp1': genes overexpressed in human embryonic stem cells according to 5 or more out of 20 profiling studies.	8	0.0212	4.91E-4
ONDER_CDH1_TARGETS_1_UP	145	Genes up-regulated in HMLE cells (mmortalized nontransformed mammary epithelial) by expression of a dominant-negative form of E-cadhedrin (CDH1) [Gene ID=999].	5	0.0345	6.89E-4
PACHER_TARGETS_OF_IGF1_AND_IGF2_UP	36	Genes up-regulated in MCF7 cells (breast cancer) by IGF1 and IGF2 [Gene ID=3479, 3481].	3	0.0833	6.91E-4
SHIPP_DLBCL_VS_FOLLICULAR_LYMPHOMA_UP	46	Top 50 up-regulated markers distinguishing diffuse large B-cell lymphoma (DLBCL) from follicular lymphoma (FL) samples.	3	0.0652	1.42E-3
GRAHAM_CML_DIVIDING_VS_NORMAL_QUIESCENT_UP	187	Genes up-regulated in quiescent CD34+ [Gene ID=8842] cells isolated from peripheral blood of normal donors compared to the dividing cells from CML (chronic myeloid leukemia) patients.	5	0.0267	2.13E-3
BOYAULT_LIVER_CANCER_SUBCLASS_G23_UP	54	Up-regulated genes in hepatocellular carcinoma (HCC) subclass G23, defined by unsupervised clustering.	3	0.0556	2.25E-3
FERRANDO_HOX11_NEIGHBORS	15	Nearest neighbors of HOX11 [Gene ID=3195], based on the close agreement of their expression profiles with that of HOX11 in pediatric T cell acute lymphoblastic leukemia (T-ALL).	2	0.1333	2.32E-3
GOUYER_TATI_TARGETS_DN	17	Genes down-regulated in constitutively invasive HT-29 5M21 cells (colon cancer) vs those expressing functionally inactive TATI [Gene ID=6690].	2	0.1176	2.98E-3
EGUCHI_CELL_CYCLE_RB1_TARGETS	19	RB1 [Gene ID=5925] target genes involved in cell cycle regulation: genes down-regulated by doxorubicin [PubChem=31703] only in cells expressing RB1.	2	0.1053	3.73E-3
SABATES_COLORECTAL_ADENOMA_UP	138	Genes up-regulated in colorectal adenoma compared to normal mucosa samples.	4	0.0290	4.49E-3
WAMUNYOKOLI_OVARIAN_CANCER_GRADES_1_2_UP	138	Genes up-regulated in mucinous ovarian carcinoma tumors of grades 1 and 2 compared to the normal ovarian survace epithelium tissue.	4	0.0290	4.49E-3
ENGELMANN_CANCER_PROGENITORS_DN	69	Down-regulated genes in the cancer progenitor (stem) cells corresponding to side population (SP) MCF7 cells (breast cancer) positive for MUC1 [Gene ID=4582].	3	0.0435	4.52E-3
FOURNIER_ACINAR_DEVELOPMENT_EARLY_UP	21	Genes up-regulated early in HMEC cells (mammary epithelium) during acinar development in vitro.	2	0.0952	4.55E-3
NAKAJIMA_EOSINOPHIL	21	Top 30 increased eosinophil specific transcripts.	2	0.0952	4.55E-3
OUYANG_PROSTATE_CANCER_MARKERS	22	Mouse orthologs of human prostate cancer tumor markers which were deregulated in mice heterozygotic for both NKX3.1 and PTEN [Gene ID=4824, 5728].	2	0.0909	4.99E-3
PENG_LEUCINE_DEPRIVATION_UP	22	Genes up-regulated in BJAB cells (B-lymphoma) after leucine [PubChem=857] deprivation.	2	0.0909	4.99E-3
YANG_BREAST_CANCER_ESR1_UP	25	Genes up-regulated in early primary breast tumors expressing ESR1 [Gene ID=2099] vs the ESR1 negative ones.	2	0.0800	6.41E-3
SOTIRIOU_BREAST_CANCER_GRADE_1_VS_3_UP	153	Up-regulated genes whose expression correlated with histologic grade of invasive breast cancer tumors: comparison of grade 1 vs grade 3.	4	0.0261	6.45E-3
HARRIS_HYPOXIA	79	Genes known to be induced by hypoxia	3	0.0380	6.59E-3
GAL_LEUKEMIC_STEM_CELL_DN	249	Genes down-regulated in leukemic stem cells (LSC), defined as CD34+CD38- [Gene ID=947, 952] cells from AML (acute myeloid leukemia patients) compared to the CD34+CD38+ cells.	5	0.0201	7.15E-3
MARKEY_RB1_ACUTE_LOF_DN	249	Genes down-regulated in adult fibroblasts with inactivated RB1 [Gene ID=5925] by Cre-lox: acute loss of function (LOF) of RB1.	5	0.0201	7.15E-3
WANG_ESOPHAGUS_CANCER_VS_NORMAL_DN	82	Genes specific to esophageal adenocarcinoma (EAC) relative to normal tissue.	3	0.0366	7.3E-3
SMID_BREAST_CANCER_RELAPSE_IN_BRAIN_DN	86	Genes down-regulated in brain relapse of breast cancer.	3	0.0349	8.32E-3
WANG_CLIM2_TARGETS_UP	268	Genes up-regulated in MCF7 cells (breast cancer) engineered to conditionally express a dominant negative form of CLIM2 [Gene ID=8861] by a Tet Off system.	5	0.0187	9.65E-3
KORKOLA_TERATOMA	32	Genes predicting the teratoma (T) subtype of nonseminomatous male germ cell tumors (NSGCT).	2	0.0625	1.04E-2
MOOTHA_GLUCONEOGENESIS	32	Genes involved in gluconeogenesis; based on literature and sequence annotation resources and converted to Affymetrix HG-U133A probe sets.	2	0.0625	1.04E-2
CHARAFE_BREAST_CANCER_LUMINAL_VS_BASAL_UP	383	Genes up-regulated in luminal-like breast cancer cell lines compared to the basal-like ones.	6	0.0157	1.06E-2
APPIERTO_RESPONSE_TO_FENRETINIDE_UP	33	Genes up-regulated in A2780 cells (ovarian carcinoma) exposed to fenretinide [PubChem=1744].	2	0.0606	1.1E-2
SEMENZA_HIF1_TARGETS	34	Genes that are transcriptionally regulated by HIF1A [Gene ID=3091].	2	0.0588	1.17E-2
XU_GH1_AUTOCRINE_TARGETS_UP	182	Genes up-regulated in MFCF-7 cells (breast cancer) upon stable autocrine expression of HG1 [Gene ID=2688].	4	0.0220	1.17E-2
YAO_TEMPORAL_RESPONSE_TO_PROGESTERONE_CLUSTER_15	36	Genes co-regulated in uterus during a time course response to progesterone [PubChem=5994]: SOM cluster 15.	2	0.0556	1.3E-2
CUI_TCF21_TARGETS_UP	37	Genes most strongly up-regulated in kidney glomeruli isolated from TCF21 [Gene ID=6943] knockout mice.	2	0.0541	1.37E-2
KIM_GASTRIC_CANCER_CHEMOSENSITIVITY	105	Genes up-regulated in gastric cancer patients refractory to chemotherapy treatment with 5-fluorouracil and cisplatin [PubChem=3385, 2767] compared to the sensitive state.	3	0.0286	1.43E-2
HOFFMANN_LARGE_TO_SMALL_PRE_BII_LYMPHOCYTE_UP	107	Genes up-regulated during differentiation from large pre-BII to small pre-BII lymphocyte.	3	0.0280	1.5E-2
RUTELLA_RESPONSE_TO_HGF_VS_CSF2RB_AND_IL4_UP	415	Genes up-regulated in peripheral blood mononucleocytes by HGF [Gene ID=3082] compared to those regulated by CSF2RB (GM-CSF) [Gene ID=1437] and IL4 [Gene ID=3565].	6	0.0145	1.53E-2
LIEN_BREAST_CARCINOMA_METAPLASTIC_VS_DUCTAL_DN	110	Genes down-regulated between two breast carcinoma subtypes: metaplastic (MCB) and ductal (DCB).	3	0.0273	1.62E-2
DOANE_BREAST_CANCER_ESR1_UP	114	Genes changed in breast cancer samples according to the ESR1 [Gene ID=2099] status: ER positive vs ER negative tumors.	3	0.0263	1.78E-2
AIYAR_COBRA1_TARGETS_UP	43	Genes up-regulated in T47D cells (breast cancer) after COBRA1 [Gene ID=25920] knockdown by RNAi.	2	0.0465	1.83E-2
VECCHI_GASTRIC_CANCER_EARLY_UP	434	Up-regulated genes distinguishing between early gastric cancer (EGC) and normal tissue samples.	6	0.0138	1.86E-2
ZHAN_MULTIPLE_MYELOMA_CD1_UP	44	Top 50 up-regulated genes in cluster CD-1 of multiple myeloma samples with the characteristic expression spike of CCND1 [Gene ID=595].	2	0.0455	1.91E-2
WINNEPENNINCKX_MELANOMA_METASTASIS_DN	46	Genes from the 254-gene classifier which were down-regulated in melanoma patients with a reported distant metastasis within 4 years.	2	0.0435	2.07E-2
YAMASHITA_LIVER_CANCER_STEM_CELL_UP	46	Genes up-regulated in hepatocellular carcinoma (HCC) cells with hepatic stem cell properties.	2	0.0435	2.07E-2
ZHAN_MULTIPLE_MYELOMA_CD2_DN	46	Top 50 down-regulated genes in cluster CD-2 of multiple myeloma samples with the charachteristic expression spike of CCND3 [Gene ID=896].	2	0.0435	2.07E-2
TIEN_INTESTINE_PROBIOTICS_24HR_DN	221	Genes down-regulated in Caco-2 cells (intestinal epithelium) after coculture with the probiotic bacteria L. casei for 24h.	4	0.0181	2.22E-2
CUI_GLUCOSE_DEPRIVATION	48	Representative genes up-regulated in MiaPaCa2 cells (pancreatic cancer) under glucose-deprived conditions.	2	0.0417	2.24E-2
CHARAFE_BREAST_CANCER_LUMINAL_VS_MESENCHYMAL_UP	456	Genes up-regulated in luminal-like breast cancer cell lines compared to the mesenchymal-like ones.	6	0.0132	2.31E-2
1Gene Set Enrichment Analysis (GSEA) of the 109 human ENSEMBL IDs downregulated in the SP versus MP in ≥3 of the 4 microarrayed primary CMM (≥1.5-fold, p<0.05).

## Sheet: Table S5
Table S5. Additional information on the genes mentioned in Table 1
GeneName	Refseq	Gene Description	Gene Function	Reference1 (PMID2)
DDX17	NM_006386	Homo sapiens DEAD (Asp-Glu-Ala-Asp) box polypeptide 17 (DDX17), transcript variant 1, mRNA [NM_006386]	anti-apoptosis; migration	20663877, 22266867
PDE4D	NM_006203	Homo sapiens phosphodiesterase 4D, cAMP-specific (phosphodiesterase E3 dunce homolog, Drosophila) (PDE4D), mRNA [NM_006203]	invasion; metastasis	19759179; 22525277
HIPK1	NM_152696	Homo sapiens homeodomain interacting protein kinase 1 (HIPK1), transcript variant 2, mRNA [NM_152696]	stemness	22095214
PPID	NM_005038	Homo sapiens peptidylprolyl isomerase D (cyclophilin D) (PPID), mRNA [NM_005038]	anti-apoptosis	19228691; 16551620
YWHAE	NM_006761	Homo sapiens tyrosine 3-monooxygenase/tryptophan 5-monooxygenase activation protein, epsilon polypeptide (YWHAE), mRNA [NM_006761]	tumorigenesis; metastasis	20388496, 21401702
ASB11	NM_080873	Homo sapiens ankyrin repeat and SOCS box-containing 11 (ASB11), transcript variant 1, mRNA [NM_080873]	stemness	16893969
SLC18A1	NM_003053	Homo sapiens solute carrier family 18 (vesicular monoamine), member 1 (SLC18A1), mRNA [NM_003053]	therapy resistance	8543051
TRIM23	NM_033228	Homo sapiens tripartite motif-containing 23 (TRIM23), transcript variant gamma, mRNA [NM_033228]	metastasis; tumorigenesis	16511565, 22315407
SOCS3	NM_003955	Homo sapiens suppressor of cytokine signaling 3 (SOCS3), mRNA [NM_003955]	stemness; anti-apoptosis	16805839; 21308719
ZNF420	NM_144689	Homo sapiens zinc finger protein 420 (ZNF420), mRNA [NM_144689]	anti-apoptosis	19377469
MAPK14	NM_139013	Homo sapiens mitogen-activated protein kinase 14 (MAPK14), transcript variant 3, mRNA [NM_139013]	metastasis; stemness	17028194; 21673068
MDM2	NM_002392	Homo sapiens Mdm2, transformed 3T3 cell double minute 2, p53 binding protein (mouse) (MDM2), transcript variant MDM2, mRNA [NM_002392]	therapy resistance; anti-apoptosis	14559824; 21993556
HOXC10	NM_017409	Homo sapiens homeobox C10 (HOXC10), mRNA [NM_017409]	invasion	17974957
IGF1R	NM_000875	Homo sapiens insulin-like growth factor 1 receptor (IGF1R), mRNA [NM_000875]	anti-apoptosis; migration	20417200; 11773005
BAG4	NM_004874	Homo sapiens BCL2-associated athanogene 4 (BAG4), mRNA [NM_004874]	anti-apoptosis	22441987
SGK	NM_005627	Homo sapiens serum/glucocorticoid regulated kinase (SGK), mRNA [NM_005627]	metastasis	22309306
MFGE8	NM_005928	Homo sapiens milk fat globule-EGF factor 8 protein (MFGE8), mRNA [NM_005928]	tumorigenesis; metastasis	18974133
PAK6	NM_020168	Homo sapiens p21(CDKN1A)-activated kinase 6 (PAK6), mRNA [NM_020168]	migration; therapy resistance	20817787; 20054820
TP53RK	NM_033550	Homo sapiens TP53 regulating kinase (TP53RK), mRNA [NM_033550]	anti-apoptosis	20647325
NAV2	NM_182964	Homo sapiens neuron navigator 2 (NAV2), transcript variant 1, mRNA [NM_182964]	migration	19168673
IGF2BP1	NM_006546	Homo sapiens insulin-like growth factor 2 mRNA binding protein 1 (IGF2BP1), mRNA [NM_006546]	migration; therapy resistance	22279049; 21981993
MAPRE2	NM_014268	Homo sapiens microtubule-associated protein, RP/EB family, member 2 (MAPRE2), mRNA [NM_014268]	invasion	19787265
HSPA8	NM_153201	Homo sapiens heat shock 70kDa protein 8 (HSPA8), transcript variant 2, mRNA [NM_153201]	metastasis	15254721
IGF1	NM_000618	Homo sapiens insulin-like growth factor 1 (somatomedin C) (IGF1), mRNA [NM_000618]	anti-apoptosis; invasion; stemness	18079751; 14633695
TWIST1	NM_000474	Homo sapiens twist homolog 1 (acrocephalosyndactyly 3; Saethre-Chotzen syndrome) (Drosophila) (TWIST1), mRNA [NM_000474]	invasion; migration; metastasis; therapy resistance; stemness	20885418; 19336515
CRYAA	NM_000394	Homo sapiens crystallin, alpha A (CRYAA), mRNA [NM_000394]	anti-apoptosis	21364639
ZFX	NM_003410	Homo sapiens zinc finger protein, X-linked (ZFX), mRNA [NM_003410]	anti-apoptosis	22009483
SETD8	NM_020382	Homo sapiens SET domain containing (lysine methyltransferase) 8 (SETD8), mRNA [NM_020382]	metastasis	21983900
ERAS	NM_181532	Homo sapiens ES cell expressed Ras (ERAS), mRNA [NM_181532]	stemness; therapy resistance	22511923; 20566745
BOK	NM_032515	Homo sapiens BCL2-related ovarian killer (BOK), mRNA [NM_032515]	pro-apoptosis	15102863; 9356461
ERP29	NM_006817	Homo sapiens endoplasmic reticulum protein 29 (ERP29), transcript variant 1, mRNA [NM_006817]	inhibition of migration; of invasion and of tumorigenesis	22543584; 19770839
PSMA7	NM_002792	Homo sapiens proteasome (prosome, macropain) subunit, alpha type, 7 (PSMA7), mRNA [NM_002792]	inhibition of migration and of tumorigenesis	22584585; 19787246
NRSN2	NM_024958	Homo sapiens neurensin 2 (NRSN2), mRNA [NM_024958]	tumor suppression
APITD1	NM_199295	Homo sapiens apoptosis-inducing, TAF9-like domain 1 (APITD1), transcript variant B, mRNA [NM_199295]	tumor suppression	15328517
LRRC4	NM_022143	Homo sapiens leucine rich repeat containing 4 (LRRC4), mRNA [NM_022143]	inhibition of invasion and of tumorigenesis	17549698; 12969517
SEC14L2	NM_012429	Homo sapiens SEC14-like 2 (S. cerevisiae) (SEC14L2), mRNA [NM_012429]	tumor suppression	16267002
SCOTIN	NM_016479	Homo sapiens scotin (SCOTIN), mRNA [NM_016479]	pro-apoptosis	18677103
PRDM5	NM_018699	Homo sapiens PR domain containing 5 (PRDM5), mRNA [NM_018699]	tumor suppression	22087297
MAGED1	NM_001005333	Homo sapiens melanoma antigen family D, 1 (MAGED1), transcript variant 1, mRNA [NM_001005333]	inhibition of invasion; of migration and of metastasis	17140727; 19639218
CLDN1	NM_021101	Homo sapiens claudin 1 (CLDN1), mRNA [NM_021101]	inhibition of metastasis	18787218
BMP7	NM_001719	Homo sapiens bone morphogenetic protein 7 (osteogenic protein 1) (BMP7), mRNA [NM_001719]	inhibition of metastasis and of stemness	19735263; 21996751
PTPRD	NM_002839	Homo sapiens protein tyrosine phosphatase, receptor type, D (PTPRD), transcript variant 1, mRNA [NM_002839]	tumor suppression	21213369
1References to the literature of the differentially expressed genes selected for Table 1 as related to "stemness"/CSC, therapy resistance, apoptosis, metastasis, and cell adherence, invasion and migration.
2PMID, PubMed Identifier

## Sheet: Table S6
Table S6. Summary of functionally interesting genes analyzed by RT-qPCR in SP versus MP from primary melanomas and A375
Abbreviation	Gene Function1	Reference2 (PMID5)	Forward Primer3	Reverse Primer3
ABCB1	melanoma CSC; stemness; melanoma SP	18279661; 22622430	AAATTGGCTTGACAAGTTGTATATGG	CACCAGCATCATGAGAGGAAGTC
ABCB5	melanoma CSC; stemness; melanoma SP	22622430; 18202660	CACAAAAGGCCATTCAGGCT	GCTGAGGAATCCACCCAATCT
ABCG2	melanoma SP	19477285; 17320377	TGACCTGAAGGCATTTACTG	GGTAGAAAGCCACTCTTCAG
B2M	housekeeping gene	NA	ACAGCCCAAGATAGTTAAGTG	ATCTTCAAACCTCCATGATGC
CD44	stemness	17540049	TGCCGCTTTGCAGGTGTAT	GGCCTCCGTCCGAGAGA
GAPDH	housekeeping gene	NA	CAAGATCATCAGCAATGCCT	CAGGGATGATGTTCTGGAGAG
HPRT	housekeeping gene	NA	ATAAGCCAGACTTTGTTGGA	CTCAACTTGAACTCTCATCTTAGG
JARID1B	melanoma CSC	20478252	AACAACATGCCAGTGATGGA	TACCAGGTTTTTGGCTCACC
NANOG	stemness	19480567	ATA CCT CAG CCT CCA GCA GA	ATT GTT CCA GGT CTG GTT GC
NGFR	stemness; melanoma CSC	20596026; 21393506	TCATCCCTGTCTATTGCTCCA	TGTTCTGCTTGCAGCTGTTC
POU5F1	stemness	19480567	GAGAACCGAGTGAGAGGCAACC	CATAGTCGCTGCTTGATCGCTTG
RPL19	housekeeping gene	NA	ATGAGTATGCTCAGGCTTCAG	GATCAGCCCATCTTTGATGAG
SOX10	stemness	21393506	TCTTTGTCTGAGAAACAGCC	CATGGAGGTTGTAGTGGAGG
TERT	stemness; melanoma CSC	18279661	TCCACTCCCCACATAGGAATAGTC	TCCTTCTCAGGGTCTCCACCT
Abbreviation	Gene Function1	Reference2 (PMID5)	GEX Assay ID4	Supplier
ACTB	housekeeping gene	NA	Hs99999903_m1	Applied Biosystems/Life Technologies
CXCR4	stemness	22359577; 18371365	Hs00607978_s1
DNMT3B	stemness	18056424; 19128516	Hs00171876_m1
EPAS1	stemness	19477429; 19770585	Hs01026149_m1
FOSL2	tumorigenesis	16199154	Hs00232013_m1
FOXC1	stemness	16403239	Hs00559473_s1
GAPDH	housekeeping gene	NA	Hs03929097_g1
KLF4	stemness	21242971	Hs00358836_m1
LEF1	stemness	20659708; 20852629	Hs01547250_m1
MAGE-C2	melanoma CSC	20596026	Hs01854535_s1
MYC	stemness	19020659	Hs00905030_m1
NES	melanoma CSC; melanoma SP	16417230	Hs00707120_s1
SNAI2	stemness	19544473	Hs00950344_m1
SOX2	stemness	19480567	Hs01053049_s1
TDGF1	melanoma CSC	18604175	Hs02339499_g1
1Function of the selected genes as related to ABC transporters (chemoresistance) and "stemness"/CSC.
2Corresponding references to literature.
3Sequences of the oligonucleotide primers used for qPCR.
4Taqman GEX Assays (containing primers and TaqMan probe) used for qPCR.
5PMID, PubMed Identifier (NA, not applicable)

## Sheet: Table S7
Table S7. Microarray expression data of genes found significantly upregulated in the melanoma SP versus MP by RT-qPCR
GeneName	Fold1	p-value
ABCB1	6.5	0.18
JARID1B	1.5	0.26
CXCR4	5.2	0.15
EPAS1	2.5	0.11
MYC	1.7	0.13
1Fold up- or downregulation in SP versus MP (average of the 4 primary melanoma samples as analyzed by microarray).
